# Supplementary material for: Factors associated with poor adherence to intrapartum fetal heart monitoring in relationship to intrapartum related death: A prospective cohort study
Source: PLOS Glob Public Health. 2022 May 23;2(5):e0000289. doi: 10.1371/journal.pgph.0000289 (PMC10021382; doi:10.1371/journal.pgph.0000289)
Supplement: S1 Dataset — (CSV) [file pgph.0000289.s002.csv]

Cluster	PrimaryOutcome	PerinatalMort	Maternal_Age	Parity	Illiterate	EmergencyCS	ElectiveCS	TotalCS	SexBaby	BirthWeight	LBW	VLBW	GA_LMP	Preterm	Apgar1Min	Apgar5min	MultipleDel	END	filter_$
2	0	1	40	1		0	0	0	0	400			25	1	0	0	0	1	1
4	0	0	18	1		0	0	0	1	400			25	1	7	8	0	0	0
5	0	0	25	1		0	0	0	0	425			24	1	7	8	0	0	0
12	0	0	20	1		0	0	0	1	425			24	1	7	9	0	0	0
12	0	0	22	1		0	0	0	0	425			24	1	5	6	0	0	1
5	0	0	22	2		0	0	0	1	450			22	1	7	8	0	0	0
5	0	0	25	1		0	0	0	0	500	1	1	22	1	7	8	0	0	0
5	0	0	30	3		0	0	0	1	600	1	1	22	1	7	8	0	0	0
5	0	0	20	1		0	0	0	0	610	1	1	22	1	7	8	0	0	0
5	0	0	20	1		0	0	0	0	610	1	1	22	1	7	8	0	0	0
5	0	0	24	3		0	0	0	0	610	1	1	22	1	7	8	0	0	0
5	0	0	20	1		0	0	0	1	650	1	1	22	1	7	8	0	0	0
5	0	0	24	2		1	0	1	0	650	1	1	22	1	6	7	0	0	1
5	0	0	22	2		0	0	0	0	650	1	1	22	1	6	8	0	0	1
5	0	0	23	1		0	0	0	0	660	1	1	22	1	7	8	0	0	0
5	0	0	25	2		0	0	0	0	660	1	1	22	1	7	8	0	0	0
5	0	0	20	1		0	0	0	1	700	1	1	22	1	6	8	0	0	1
5	0	0	22	2		0	0	0	0	700	1	1	22	1	7	8	0	0	0
5	0	0	20	1		0	0	0	0	734	1	1	22	1	7	8	0	0	0
5	0	0	20	1		0	0	0	0	750	1	1	22	1	7	8	0	0	0
5	0	0	23	1		0	0	0	1	800	1	1	22	1	7	8	0	0	0
5	0	0	20	1		0	0	0	0	806	1	1	22	1	7	8	0	0	0
5	0	0	21	1		0	0	0	0	840	1	1	22	1	7	8	0	0	0
5	0	0	27	2		0	0	0	1	840	1	1	26	1	7	8	0	0	0
5	0	0	23	1		0	0	0	1	840	1	1	26	1	6	8	0	0	1
12	0	0	22	3		0	0	0	0	840	1	1	28	1	7	8	0	0	0
5	0	0	21	1		0	0	0	1	845	1	1	22	1	6	7	0	0	1
5	0	0	22	1		0	0	0	1	900	1	1	22	1	7	8	0	0	0
5	0	0	20	1		0	0	0	1	1000	1	1	22	1	7	8	0	0	0
5	0	0	27	2		1	0	1	1	1035	1	1	22	1	7	8	0	0	0
5	0	0	25	1		0	0	0	1	1040	1	1	22	1	7	9	0	0	0
12	0	0	29	3		0	0	0	0	1040	1	1	22	1	7	8	0	0	0
8	0	0	20	1		1	0	1	1	2000	1	0	33	1	7	8	0	0	0
4	0	0	31	2		0	0	0	0	2244	1	0	35	1	7	8	0	0	0
4	0	0	20	1		0	0	0	0	2300	1	0	35	1	7	8	0	0	0
4	0	0	27	3		0	0	0	1	2400	1	0	36	1	7	8	0	0	0
4	0	0	27	3		0	0	0	1	2400	1	0	36	1	7	8	0	0	0
7	0	0	22	1		0	0	0	1	2400	1	0	36	1	6	7	0	0	1
4	0	0	27	2		1	0	1	0	2500	0	0	37	0	7	8	0	0	0
7	0	1	35	3		1	0	1	1	2500	0	0	37	0	3	3	0	1	1
7	0	0	20	2		0	0	0	1	2500	0	0	37	0	7	8	0	0	0
7	0	0	24	2		0	0	0	1	2500	0	0	37	0	7	8	0	0	0
7	0	0	20	3		0	0	0	0	2500	0	0	37	0	7	8	0	0	0
4	0	0	24	1		0	0	0	0	2600	0	0	38	0	7	8	0	0	0
1	0	0	20	2		0	0	0	0	2700	0	0	38	0	7	8	0	0	0
1	0	0	25	2		0	1	1	1	2700	0	0	38	0	7	8	0	0	0
4	0	0	20	1		0	0	0	1	2700	0	0	38	0	7	8	0	0	0
1	0	0	23	2		0	0	0	0	2750	0	0	39	0	6	7	0	0	1
1	0	0	24	2		0	0	0	1	2750	0	0	39	0	7	8	0	0	0
1	0	0	20	2		0	0	0	0	2750	0	0	39	0	5	6	0	0	1
7	0	0	20	1		0	0	0	1	2750	0	0	39	0	7	8	0	0	0
10	0	0	23	3		0	0	0	0	2750	0	0	39	0	7	8	0	0	0
10	0	0	23	3		0	0	0	0	2750	0	0	39	0	7	8	0	0	0
1	0	0	30	2		0	0	0	1	2800	0	0	39	0	6	7	0	0	1
1	0	0	29	3		0	0	0	1	2800	0	0	39	0	6	8	0	0	1
1	0	0	25	2		1	0	1	1	2800	0	0	39	0	6	7	0	0	1
2	0	0	17	1		0	0	0	1	2800	0	0	39	0	7	8	0	0	0
3	0	0	22	2		0	0	0	1	2800	0	0	39	0	7	8	0	0	0
4	0	0	32	2		1	0	1	1	2800	0	0	39	0	7	8	0	0	0
7	0	0	17	1		0	0	0	1	2800	0	0	39	0	7	8	0	0	0
11	0	0	24	2		0	0	0	0	2800	0	0	39	0	7	8	0	0	0
1	0	0	24	2		0	0	0	0	2900	0	0	34	1	7	8	0	0	0
1	0	0	25	3		1	0	1	1	2900	0	0	34	1	6	7	0	0	1
2	0	0	25	3		0	0	0	0	2900	0	0	34	1	7	8	0	0	0
4	0	0	26	2		0	0	0	1	2900	0	0	34	1	7	8	0	0	0
4	0	0	20	1		0	0	0	1	2900	0	0	34	1	7	8	0	0	0
5	0	0	26	2		0	0	0	1	2900	0	0	34	1	6	7	0	0	1
10	0	0	37	3		0	0	0	0	2900	0	0	34	1	7	8	0	0	0
10	0	0	37	4		0	0	0	0	2900	0	0	34	1	7	8	0	0	0
11	0	0	20	1		0	0	0	0	2900	0	0	34	1	6	7	0	0	1
2	0	0	22	1		0	0	0	1	2950	0	0	40	0	7	8	0	0	0
11	0	0	20	2		1	0	1	0	2980	0	0	40	0	6	8	0	0	1
1	0	0	24	2		0	0	0	0	3000	0	0	41	0	7	8	0	0	0
1	0	0	18	1		0	0	0	1	3000	0	0	41	0	7	8	0	0	0
1	0	0	22	2		1	0	1	0	3000	0	0	41	0	5	7	0	0	1
2	0	0	22	1		0	0	0	0	3000	0	0	41	0	7	8	0	0	0
4	0	0	20	1		0	0	0	0	3000	0	0	41	0	7	8	0	0	0
4	0	0	20	1		0	0	0	1	3000	0	0	41	0	7	8	0	0	0
4	0	0	27	2		0	0	0	0	3000	0	0	41	0	7	8	0	0	0
4	0	0	24	1		0	0	0	0	3000	0	0	41	0	7	8	0	0	0
7	0	0	22	2		0	0	0	0	3000	0	0	41	0	3	3	0	0	1
7	0	0	26	2		1	0	1	0	3000	0	0	41	0	8	9	0	0	0
7	0	0	28	1		0	0	0	0	3000	0	0	41	0	7	8	0	0	0
10	0	0	25	3		0	0	0	0	3000	0	0	41	0	8	9	0	0	0
10	0	0	23	2		0	0	0	0	3000	0	0	41	0	7	8	0	0	0
10	0	0	23	3		0	0	0	0	3000	0	0	41	0	7	8	0	0	0
10	0	0	25	3		0	0	0	0	3000	0	0	41	0	7	8	0	0	0
11	0	0	30	3		0	0	0	0	3000	0	0	41	0	7	8	0	0	0
2	0	0	18	1		0	0	0	1	3100	0	0	36	1	7	8	0	0	0
4	0	0	28	1		0	0	0	1	3100	0	0	36	1	7	8	0	0	0
11	0	0	23	2		0	0	0	1	3100	0	0	36	1	7	8	0	0	0
2	0	0	25	1		0	0	0	1	3200	0	0	42	0	7	8	0	0	0
4	0	0	23	2		0	1	1	0	3200	0	0	42	0	7	8	0	0	0
4	0	0	20	1		0	1	1	0	3200	0	0	42	0	7	8	0	0	0
4	0	0	23	1		0	1	1	0	3200	0	0	42	0	7	8	0	0	0
7	0	0	23	1		0	0	0	0	3200	0	0	42	0	7	8	0	0	0
8	0	0	31	2		0	1	1	0	3200	0	0	42	0	7	8	0	0	0
1	0	0	23	2		0	0	0	1	3250	0	0	24	1	7	8	0	0	0
3	0	0	25	2		0	0	0	0	3250	0	0	24	1	7	8	0	0	0
7	0	0	25	1		0	0	0	0	3250	0	0	24	1	7	8	0	0	0
10	0	0	32	3		0	0	0	0	3250	0	0	24	1	7	8	0	0	0
10	0	0	21	1		0	0	0	0	3250	0	0	24	1	7	8	0	0	0
10	0	0	21	2		0	0	0	0	3250	0	0	24	1	7	8	0	0	0
10	0	0	21	1		0	0	0	0	3250	0	0	24	1	3	3	0	0	1
10	0	0	32	3		0	0	0	0	3250	0	0	24	1	7	8	0	0	0
10	0	0	22	1		0	0	0	0	3270	0	0	42	0	3	3	0	0	1
1	0	0	20	2		0	0	0	1	3300	0	0	24	1	6	7	0	0	1
4	0	0	21	1		1	0	1	1	3300	0	0	24	1	7	8	0	0	0
7	0	0	21	3		0	0	0	1	3300	0	0	24	1	7	8	0	0	0
1	0	0	20	2		0	0	0	0	3400	0	0	43	0	7	8	0	0	0
1	0	0	20	2		1	0	1	0	3400	0	0	43	0	6	7	0	0	1
10	0	0	30	2		0	0	0	1	3400	0	0	43	0	7	8	0	0	0
10	0	0	30	2		0	0	0	1	3400	0	0	43	0	3	3	0	0	1
1	0	0	24	3		0	0	0	0	3500	0	0	43	0	7	8	0	0	0
1	0	0	28	3		0	0	0	0	3500	0	0	43	0	6	7	0	0	1
4	0	0	23	1		1	0	1	0	3500	0	0	43	0	7	8	0	0	0
6	0	0	27	3		0	1	1	0	3500	0	0	43	0	7	8	0	0	0
7	0	0	20	1		0	0	0	0	3500	0	0	43	0	4	6	0	0	1
10	0	0	22	1		0	0	0	1	3500	0	0	43	0	3	3	0	0	1
10	0	0	23	3		0	0	0	1	3500	0	0	43	0	7	8	0	0	0
10	0	0	23	1		0	0	0	0	3500	0	0	43	0	8	9	0	0	0
10	0	0	25	3		0	0	0	1	3500	0	0	43	0	7	8	0	0	0
11	0	0	24	1		1	0	1	1	3580	0	0	43	0	7	8	0	0	0
1	0	0	20	2		0	0	0	0	3600	0	0	44	0	7	8	0	0	0
1	0	0	22	2		1	0	1	0	3600	0	0	44	0	6	7	0	0	1
2	0	0	20	1		0	0	0	1	3600	0	0	44	0	5	8	0	0	1
4	0	0	22	1		0	0	0	0	3600	0	0	44	0	7	8	0	0	0
1	0	0	20	2		0	0	0	0	3800	0	0	44	0	7	8	0	0	0
4	0	0	20	2		0	0	0	1	3800	0	0	44	0	7	8	0	0	0
4	0	0	15	1		0	0	0	0	4000	0	0	28	1	7	8	0	0	0
11	0	0	20	1		0	0	0	1	400			25	1	3	3	0	0	1
5	0	0	26	2		0	0	0	1	425			24	1	7	8	0	0	0
12	0	0	16	1		0	0	0	0	425			24	1	7	8	0	0	0
5	0	0	27	3		0	0	0	1	610	1	1	22	1	7	8	0	0	0
5	0	0	20	1		0	0	0	0	650	1	1	22	1	7	8	0	0	0
5	0	0	26	2		0	0	0	1	660	1	1	22	1	7	9	0	0	0
5	0	0	20	1		0	0	0	0	660	1	1	22	1	7	8	0	0	0
5	0	0	35	1		0	0	0	1	700	1	1	22	1	7	8	0	0	0
5	0	0	18	1		0	0	0	0	700	1	1	22	1	7	8	0	0	0
1	1	1	22	2		0	0	0	0	700	1	1	34	1	0	0	0	0	1
5	0	0	24	3		0	0	0	0	734	1	1	22	1	8	9	0	0	0
5	1	1	31	3		0	0	0	0	734	1	1	22	1	6	7	0	1	1
5	0	0	21	1		0	0	0	0	734	1	1	22	1	7	8	0	0	0
5	0	0	23	3		0	0	0	0	750	1	1	22	1	4	9	0	0	1
5	0	0	22	1		0	0	0	0	750	1	1	22	1	7	8	0	0	0
5	0	0	24	3		0	0	0	1	800	1	1	22	1	7	8	0	0	0
5	0	0	25	1		0	0	0	0	800	1	1	22	1	7	8	0	0	0
5	0	0	27	2		0	0	0	0	806	1	1	22	1	7	8	0	0	0
5	0	0	21	1		0	0	0	0	806	1	1	22	1	7	8	0	0	0
5	0	0	20	2		0	0	0	0	840	1	1	22	1	6	7	0	0	1
5	0	0	23	2		0	0	0	1	840	1	1	22	1	7	8	0	0	0
5	0	0	27	1		0	0	0	1	845	1	1	22	1	8	9	0	0	0
5	0	0	25	3		0	0	0	0	845	1	1	22	1	7	8	0	0	0
5	0	0	30	2		0	0	0	0	900	1	1	22	1	7	8	0	0	0
5	0	0	20	1		0	0	0	1	900	1	1	22	1	7	8	0	0	0
5	0	0	26	2		0	0	0	0	1000	1	1	22	1	7	8	0	0	0
5	0	0	20	1		0	0	0	1	1000	1	1	22	1	7	8	0	0	0
5	0	0	25	2		0	0	0	1	1035	1	1	22	1	7	8	0	0	0
5	0	0	20	1		0	0	0	1	1040	1	1	22	1	6	8	0	0	1
1	0	0	22	2		0	0	0	1	1500	1	0	31	1	0	0	0	0	1
1	0	0	18	1		0	0	0	1	1500	1	0	31	1	7	8	0	0	0
7	0	0	20	1		0	0	0	1	2000	1	0	33	1	7	8	0	0	0
10	0	0	27	1		0	0	0	1	2000	1	0	33	1	7	9	0	0	0
11	0	0	20	3		0	0	0	1	2000	1	0	33	1	7	8	0	0	0
1	0	0	24	2		0	0	0	0	2250	1	0	35	1	7	8	0	0	0
11	0	0	26	1		0	0	0	0	2400	1	0	36	1	7	8	0	0	0
1	0	0	18	1		0	0	0	0	2500	0	0	37	0	7	8	0	0	0
6	0	0	32	3		0	0	0	0	2500	0	0	37	0	7	8	0	0	0
7	0	0	35	3		0	0	0	1	2500	0	0	37	0	7	8	0	0	0
7	0	0	21	1		0	0	0	0	2500	0	0	37	0	7	8	0	0	0
7	0	0	28	3		1	0	1	0	2500	0	0	37	0	7	8	0	0	0
7	0	0	25	3		1	0	1	1	2500	0	0	37	0	7	8	0	0	0
10	0	0	32	2		0	0	0	1	2500	0	0	37	0	7	8	0	0	0
10	0	0	23	1		0	0	0	1	2500	0	0	37	0	7	8	0	0	0
10	0	0	28	2		0	0	0	1	2500	0	0	37	0	7	8	0	0	0
11	0	0	35	3		0	0	0	0	2500	0	0	37	0	6	7	0	0	1
1	0	0	27	2		0	0	0	1	2600	0	0	38	0	6	7	0	0	1
1	0	0	18	1		0	0	0	1	2600	0	0	38	0	7	8	0	0	0
7	0	0	20	1		0	0	0	0	2600	0	0	38	0	7	8	0	0	0
11	0	0	30	3		0	0	0	1	2600	0	0	38	0	7	8	0	0	0
4	0	0	24	1		1	0	1	1	2700	0	0	38	0	7	8	0	0	0
4	0	0	25	1		0	0	0	0	2700	0	0	38	0	7	8	0	0	0
7	0	0	25	1		1	0	1	1	2700	0	0	38	0	7	8	0	0	0
7	0	0	22	1		0	0	0	0	2700	0	0	38	0	7	9	0	0	0
7	0	0	25	1		0	0	0	1	2700	0	0	38	0	7	8	0	0	0
7	0	0	24	1		0	0	0	1	2700	0	0	38	0	7	8	0	0	0
11	0	0	30	2		0	0	0	0	2700	0	0	38	0	6	7	0	0	1
11	0	0	25	2		0	0	0	1	2700	0	0	38	0	7	8	0	0	0
10	0	0	18	1		0	0	0	1	2710	0	0	38	0	7	8	0	0	0
1	0	0	22	3		0	0	0	0	2750	0	0	39	0	6	7	0	0	1
1	0	0	22	2		0	0	0	1	2750	0	0	39	0	7	8	0	0	0
10	0	0	18	1		0	0	0	1	2750	0	0	39	0	7	8	0	0	0
2	0	0	25	2		0	0	0	0	2800	0	0	39	0	7	8	0	0	0
6	0	0	20	1		0	0	0	0	2800	0	0	39	0	7	8	0	0	0
10	0	0	32	3		0	0	0	1	2800	0	0	39	0	7	8	0	0	0
1	0	0	20	2		0	0	0	1	2900	0	0	34	1	6	7	0	0	1
1	0	0	21	3		0	0	0	1	2900	0	0	34	1	7	8	0	0	0
5	0	0	26	1		1	0	1	0	2900	0	0	34	1	7	8	0	0	0
1	0	0	23	1		0	0	0	1	3000	0	0	41	0	5	7	0	0	1
1	0	0	20	2		0	0	0	1	3000	0	0	41	0	7	8	0	0	0
1	0	0	23	3		0	0	0	0	3000	0	0	41	0	6	7	0	0	1
1	0	0	21	2		1	0	1	0	3000	0	0	41	0	6	7	0	0	1
4	0	1	24	1		1	0	1	1	3000	0	0	41	0	0	0	0	1	1
4	0	0	23	1		0	0	0	0	3000	0	0	41	0	7	8	0	0	0
4	0	0	27	1		0	0	0	0	3000	0	0	41	0	7	8	0	0	0
4	0	0	26	1		1	0	1	1	3000	0	0	41	0	7	8	0	0	0
4	0	0	28	1		0	0	0	0	3000	0	0	41	0	7	8	0	0	0
4	0	0	20	1		0	0	0	1	3000	0	0	41	0	7	8	0	0	0
7	0	0	25	3		0	0	0	0	3000	0	0	41	0	7	8	0	0	0
7	0	0	23	2		0	0	0	1	3000	0	0	41	0	7	8	0	0	0
10	0	0	20	2		0	0	0	0	3000	0	0	41	0	7	8	0	0	0
10	0	0	22	1		0	0	0	1	3000	0	0	41	0	7	8	0	0	0
10	0	0	21	1		0	0	0	0	3000	0	0	41	0	7	8	0	0	0
10	0	0	23	1		0	0	0	1	3000	0	0	41	0	7	8	0	0	0
11	0	0	20	1		0	0	0	1	3000	0	0	41	0	7	8	0	0	0
2	0	0	23	1		0	0	0	1	3000	0	0	41	0	5	7	0	0	1
10	0	0	22	3		0	0	0	0	3050	0	0	35	1	7	8	0	0	0
4	0	0	24	1		0	0	0	0	3100	0	0	36	1	7	8	0	0	0
6	0	0	24	2		0	0	0	1	3100	0	0	36	1	7	8	0	0	0
2	0	0	24	1		0	0	0	1	3200	0	0	42	0	7	8	0	0	0
2	0	0	28	2		0	0	0	0	3200	0	0	42	0	6	8	0	0	1
4	0	0	27	2		0	0	0	0	3200	0	0	42	0	7	8	0	0	0
6	0	0	23	2		0	0	0	0	3200	0	0	42	0	7	8	0	0	0
10	0	0	21	1		0	0	0	0	3200	0	0	42	0	7	8	0	0	0
6	0	0	21	1		0	0	0	1	3250	0	0	24	1	3	3	0	0	1
11	0	0	25	1		0	0	0	1	3270	0	0	42	0	7	8	0	0	0
1	0	0	20	2		0	0	0	1	3300	0	0	24	1	7	8	0	0	0
3	0	0	20	2		0	0	0	0	3300	0	0	24	1	7	8	0	0	0
2	0	0	25	2		1	0	1	0	3400	0	0	43	0	7	8	0	0	0
4	0	0	20	1		1	0	1	0	3400	0	0	43	0	7	8	0	0	0
4	0	0	24	1		1	0	1	0	3400	0	0	43	0	7	8	0	0	0
1	0	0	26	3		0	0	0	0	3500	0	0	43	0	6	7	0	0	1
2	0	0	35	2		0	0	0	0	3500	0	0	43	0	7	8	0	0	0
4	0	0	24	2		0	0	0	1	3500	0	0	43	0	7	8	0	0	0
4	0	0	25	1		0	0	0	0	3500	0	0	43	0	7	8	0	0	0
4	0	0	24	3		0	0	0	0	3500	0	0	43	0	7	8	0	0	0
4	0	0	22	1		0	0	0	0	3500	0	0	43	0	7	8	0	0	0
7	0	0	20	1		0	0	0	0	3500	0	0	43	0	7	8	0	0	0
10	0	0	30	3		0	0	0	0	3500	0	0	43	0	7	8	0	0	0
10	0	0	22	1		0	0	0	0	3500	0	0	43	0	8	9	0	0	0
2	0	0	23	1		0	0	0	1	3600	0	0	44	0	6	8	0	0	1
11	0	0	32	3		0	0	0	0	3600	0	0	44	0	6	8	0	0	1
1	0	0	30	3		0	0	0	0	3800	0	0	44	0	5	7	0	0	1
7	0	0	25	2		0	0	0	0	4000	0	0	28	1	7	8	0	0	0
5	0	0	25	1		0	0	0	0	450			22	1	7	8	0	0	0
2	0	0	19	1		0	0	0	1	450			25	1	0	0	0	0	1
5	0	0	20	1		0	0	0	0	500	1	1	22	1	7	8	0	0	0
5	0	0	26	2		0	0	0	0	500	1	1	22	1	8	9	0	0	0
5	0	0	22	1		0	0	0	0	550	1	1	22	1	8	9	0	0	0
5	0	0	25	2		1	0	1	1	600	1	1	22	1	7	8	0	0	0
5	0	0	21	2		0	0	0	1	610	1	1	22	1	7	8	0	0	0
12	0	0	26	2		0	0	0	0	610	1	1	22	1	7	8	0	0	0
5	0	0	24	1		0	0	0	0	650	1	1	22	1	8	9	0	0	0
5	0	0	24	2		0	0	0	1	650	1	1	22	1	7	8	0	0	0
12	0	0	22	1		0	0	0	1	650	1	1	22	1	7	8	0	0	0
5	0	0	20	3		0	0	0	0	660	1	1	22	1	6	8	0	0	1
12	0	0	26	2		0	0	0	0	660	1	1	22	1	7	8	0	0	0
5	0	0	28	1		1	0	1	1	700	1	1	22	1	6	7	0	0	1
12	0	0	20	1		0	0	0	1	700	1	1	22	1	7	8	0	0	0
5	0	0	24	2		0	0	0	1	734	1	1	22	1	8	9	0	0	0
5	0	0	22	1		1	0	1	0	750	1	1	22	1	7	9	0	0	0
5	0	0	30	3		0	0	0	1	750	1	1	22	1	7	8	0	0	0
5	0	0	21	1		0	0	0	0	800	1	1	22	1	7	8	0	0	0
5	0	0	22	1		0	0	0	1	800	1	1	22	1	7	8	0	0	0
5	0	0	34	3		1	0	1	0	806	1	1	22	1	7	8	0	0	0
5	0	0	20	2		0	0	0	0	806	1	1	22	1	7	8	0	0	0
5	0	0	20	1		1	0	1	0	840	1	1	22	1	5	7	0	0	1
5	0	0	28	3		0	0	0	0	840	1	1	28	1	8	9	0	0	0
5	0	0	20	1		0	0	0	0	845	1	1	22	1	7	8	0	0	0
5	0	0	25	2		1	0	1	0	900	1	1	22	1	7	9	0	0	0
5	0	0	20	1		0	0	0	1	1000	1	1	22	1	8	9	0	0	0
5	0	0	26	2		0	0	0	0	1035	1	1	22	1	7	8	0	0	0
5	0	0	20	1		0	0	0	1	1040	1	1	22	1	7	8	0	0	0
11	0	0	28	3		0	0	0	0	1750	1	0	32	1	5	7	0	0	1
4	0	0	23	1		0	0	0	1	2000	1	0	33	1	7	8	0	0	0
7	0	0	22	2		0	0	0	1	2000	1	0	33	1	6	8	0	0	1
3	0	0	30	3		0	0	0	1	2200	1	0	34	1	7	8	0	0	0
1	0	0	25	3		0	0	0	0	2300	1	0	35	1	7	8	0	0	0
7	0	0	22	3		0	0	0	0	2300	1	0	35	1	8	9	0	0	0
7	0	0	20	1		0	0	0	0	2300	1	0	35	1	7	8	0	0	0
1	0	0	18	1		0	0	0	1	2400	1	0	36	1	7	8	0	0	0
4	0	0	25	1		0	0	0	0	2400	1	0	36	1	7	8	0	0	0
7	0	0	29	1		0	0	0	1	2400	1	0	36	1	7	8	0	0	0
11	0	0	22	1		1	0	1	1	2430	1	0	36	1	7	8	0	0	0
5	0	0	18	1		0	0	0	0	2460	1	0	37	0	2	3	0	0	1
1	0	0	28	2		0	0	0	1	2500	0	0	37	0	7	8	0	0	0
2	0	0	25	3		0	0	0	0	2500	0	0	37	0	7	8	0	0	0
4	0	0	27	2		0	0	0	1	2500	0	0	37	0	7	8	0	0	0
4	0	0	29	2		1	0	1	1	2500	0	0	37	0	7	8	0	0	0
7	0	0	20	1		0	0	0	0	2500	0	0	37	0	7	8	0	0	0
7	0	0	25	1		0	0	0	1	2500	0	0	37	0	7	8	0	0	0
7	0	0	18	1		0	0	0	0	2500	0	0	37	0	7	8	0	0	0
7	0	0	22	1		0	0	0	1	2500	0	0	37	0	6	7	0	0	1
7	0	0	20	2		1	0	1	0	2500	0	0	37	0	6	7	0	0	1
8	0	0	25	1		0	0	0	1	2500	0	0	37	0	8	9	0	0	0
10	0	0	22	1		0	0	0	0	2500	0	0	37	0	7	8	0	0	0
1	0	0	28	3		0	0	0	0	2600	0	0	38	0	6	7	0	0	1
2	0	0	20	1		0	0	0	0	2600	0	0	38	0	6	8	0	0	1
4	0	0	23	1		0	0	0	0	2600	0	0	38	0	7	8	0	0	0
4	0	0	30	2		0	0	0	0	2600	0	0	38	0	7	8	0	0	0
1	0	0	23	2		0	1	1	1	2700	0	0	38	0	5	7	0	0	1
4	0	0	28	2		1	0	1	1	2700	0	0	38	0	7	8	0	0	0
1	0	0	29	2		1	0	1	1	2800	0	0	39	0	3	3	0	0	1
4	0	0	22	1		0	0	0	1	2800	0	0	39	0	7	8	0	0	0
4	0	0	23	2		0	0	0	0	2800	0	0	39	0	7	8	0	0	0
4	0	0	25	1		0	0	0	0	2800	0	0	39	0	7	8	0	0	0
4	0	0	26	3		1	0	1	0	2800	0	0	39	0	7	8	0	0	0
4	0	0	26	1		0	0	0	1	2800	0	0	39	0	7	8	0	0	0
8	0	0	22	1		0	0	0	0	2800	0	0	39	0	7	9	0	0	0
11	0	0	26	3		0	0	0	1	2800	0	0	39	0	6	8	0	0	1
1	0	0	25	2		0	0	0	0	2900	0	0	34	1	7	8	0	0	0
1	0	0	20	2		0	0	0	0	2900	0	0	34	1	7	8	0	0	0
4	0	0	23	1		1	0	1	0	2900	0	0	34	1	7	8	0	0	0
4	0	0	18	1		0	0	0	1	2900	0	0	34	1	7	8	0	0	0
4	0	0	20	2		0	0	0	0	2900	0	0	34	1	7	8	0	0	0
5	0	0	24	1		1	0	1	0	2900	0	0	34	1	8	9	0	0	0
5	0	0	20	1		1	0	1	1	2900	0	0	34	1	7	8	0	0	0
1	0	0	20	2		0	0	0	0	3000	0	0	41	0	6	7	0	0	1
1	0	0	18	1		0	0	0	0	3000	0	0	41	0	8	9	0	0	0
1	0	0	17	1		1	0	1	1	3000	0	0	41	0	6	8	0	0	1
1	0	0	20	2		1	0	1	0	3000	0	0	41	0	8	9	0	0	0
1	0	0	22	2		0	0	0	0	3000	0	0	41	0	7	7	0	0	0
2	0	0	25	2		0	0	0	0	3000	0	0	41	0	7	8	0	0	0
2	0	0	20	2		0	0	0	0	3000	0	0	41	0	7	8	0	0	0
2	0	0	20	2		0	0	0	0	3000	0	0	41	0	7	8	0	0	0
4	0	0	25	1		0	0	0	1	3000	0	0	41	0	7	8	0	0	0
4	0	0	24	2		1	0	1	0	3000	0	0	41	0	7	8	0	0	0
4	0	0	18	1		0	0	0	1	3000	0	0	41	0	7	8	0	0	0
4	0	0	25	1		1	0	1	1	3000	0	0	41	0	7	8	0	0	0
4	0	0	22	1		0	0	0	0	3000	0	0	41	0	7	8	0	0	0
4	0	0	37	1		0	1	1	1	3000	0	0	41	0	7	8	0	0	0
4	0	0	32	2		0	0	0	1	3000	0	0	41	0	7	8	0	0	0
7	0	0	28	2		1	0	1	0	3000	0	0	41	0	8	9	0	0	0
7	0	0	22	1		1	0	1	0	3000	0	0	41	0	7	8	0	0	0
7	0	0	25	1		1	0	1	0	3000	0	0	41	0	7	8	0	0	0
7	0	0	27	3		0	0	0	1	3000	0	0	41	0	7	8	0	0	0
10	0	0	28	2		0	0	0	1	3000	0	0	41	0	6	7	0	0	1
10	0	0	20	1		0	0	0	0	3000	0	0	41	0	7	8	0	0	0
11	0	0	22	2		0	0	0	0	3000	0	0	41	0	7	8	0	0	0
10	0	0	27	3		0	0	0	1	3000	0	0	41	0	6	7	0	0	1
4	0	0	18	1		0	0	0	0	3100	0	0	36	1	7	8	0	0	0
5	0	0	24	2		0	0	0	0	3100	0	0	36	1	7	8	0	0	0
10	0	0	20	1		0	0	0	0	3100	0	0	36	1	8	9	0	0	0
10	0	0	26	2		0	0	0	1	3100	0	0	36	1	7	8	0	0	0
11	0	0	25	1		1	0	1	0	3100	0	0	36	1	6	8	0	0	1
1	0	0	28	2		1	0	1	1	3140	0	0	36	1	6	7	0	0	1
2	0	0	25	1		0	0	0	0	3200	0	0	42	0	3	3	0	0	1
2	0	0	18	1		0	0	0	0	3200	0	0	42	0	7	8	0	0	0
7	0	0	25	2		0	0	0	1	3200	0	0	42	0	5	6	0	0	1
1	0	0	35	3		0	0	0	1	3250	0	0	24	1	7	8	0	0	0
10	0	0	20	1		0	0	0	1	3250	0	0	24	1	7	8	0	0	0
1	0	0	23	2		0	1	1	1	3300	0	0	24	1	4	7	0	0	1
1	0	0	29	2		0	1	1	1	3300	0	0	24	1	6	9	0	0	1
1	0	0	31	2		1	0	1	0	3300	0	0	24	1	7	8	0	0	0
1	0	0	34	2		0	1	1	1	3300	0	0	24	1	5	7	0	0	1
1	0	0	28	3		0	0	0	1	3400	0	0	43	0	7	8	0	0	0
1	0	0	20	2		1	0	1	0	3400	0	0	43	0	7	8	0	0	0
4	0	0	21	1		0	0	0	0	3400	0	0	43	0	7	8	0	0	0
4	0	0	18	1		0	0	0	1	3400	0	0	43	0	7	8	0	0	0
4	0	0	28	2		0	0	0	0	3400	0	0	43	0	7	8	0	0	0
4	0	0	31	2		1	0	1	1	3400	0	0	43	0	7	8	0	0	0
1	0	0	22	2		0	0	0	0	3500	0	0	43	0	6	7	0	0	1
1	0	0	29	3		1	0	1	0	3500	0	0	43	0	6	7	0	0	1
2	0	0	31	2		1	0	1	0	3500	0	0	43	0	7	8	0	0	0
3	0	0	34	3		0	0	0	0	3500	0	0	43	0	7	8	0	0	0
3	0	0	21	2		0	0	0	0	3500	0	0	43	0	7	8	0	0	0
4	0	0	30	3		0	0	0	1	3500	0	0	43	0	7	8	0	0	0
4	0	0	23	1		0	0	0	0	3500	0	0	43	0	7	8	0	0	0
4	0	0	28	2		0	0	0	1	3500	0	0	43	0	7	8	0	0	0
4	0	0	29	2		0	1	1	1	3500	0	0	43	0	7	8	0	0	0
4	0	0	25	1		0	0	0	0	3500	0	0	43	0	7	8	0	0	0
4	0	0	33	3		0	0	0	0	3500	0	0	43	0	7	8	0	0	0
4	0	0	22	1		0	0	0	0	3500	0	0	43	0	7	8	0	0	0
4	0	0	26	3		0	0	0	0	3500	0	0	43	0	7	8	0	0	0
6	0	0	30	3		0	0	0	0	3500	0	0	43	0	7	8	0	0	0
10	0	0	32	2		0	0	0	0	3500	0	0	43	0	7	8	0	0	0
10	0	0	21	1		0	0	0	1	3500	0	0	43	0	7	8	0	0	0
10	0	0	33	3		0	0	0	0	3500	0	0	43	0	5	7	0	0	1
10	0	0	16	1		0	0	0	0	3500	0	0	43	0	7	8	0	0	0
11	0	0	28	1		0	0	0	0	3500	0	0	43	0	6	8	0	0	1
11	0	0	29	2		0	0	0	0	3500	0	0	43	0	7	8	0	0	0
2	0	0	21	3		0	0	0	0	3600	0	0	44	0	7	8	0	0	0
1	0	0	28	2		1	0	1	0	3700	0	0	26	1	7	8	0	0	0
4	0	0	20	1		0	0	0	0	3700	0	0	26	1	7	8	0	0	0
4	0	0	24	2		0	0	0	0	3900	0	0	44	0	7	8	0	0	0
4	0	0	35	2		1	0	1	1	4000	0	0	28	1	7	8	0	0	0
10	0	0	27	2		0	0	0	1	4000	0	0	28	1	7	8	0	0	0
4	0	0	22	1		1	0	1	1	4200	0	0	28	1	7	8	0	0	0
6	0	0	18	1		0	0	0	1	400			25	1	7	8	0	0	0
5	0	0	23	2		0	0	0	1	610	1	1	22	1	7	8	0	0	0
5	0	0	20	1		0	0	0	1	650	1	1	22	1	6	7	0	0	1
5	0	0	28	3		1	0	1	0	660	1	1	22	1	0	0	0	0	1
5	0	0	26	2		0	0	0	1	700	1	1	22	1	8	5	0	0	0
5	0	0	20	1		0	0	0	0	734	1	1	22	1	6	8	0	0	1
12	0	0	23	3		0	0	0	0	734	1	1	22	1	7	8	0	0	0
5	0	0	23	1		0	0	0	1	750	1	1	22	1	6	7	0	0	1
12	0	0	20	1		0	0	0	1	750	1	1	22	1	6	8	0	0	1
5	0	0	25	1		1	0	1	1	800	1	1	22	1	7	8	0	0	0
12	0	0	20	1		0	0	0	0	800	1	1	22	1	7	8	0	0	0
12	0	0	20	1		0	0	0	1	806	1	1	22	1	7	8	0	0	0
5	0	0	20	2		0	0	0	0	840	1	1	22	1	7	8	0	0	0
12	0	0	17	1		1	0	1	1	840	1	1	22	1	7	8	0	0	0
12	0	0	23	1		1	0	1	0	840	1	1	28	1	7	8	0	0	0
5	0	1	35	4		0	0	0	0	1035	1	1	22	1	0	0	0	1	1
5	0	0	18	1		0	0	0	0	1040	1	1	22	1	7	5	0	0	0
7	0	0	20	1		0	0	0	0	1500	1	0	31	1	6	8	0	0	1
1	0	0	28	3		0	0	0	1	2000	1	0	33	1	7	8	0	0	0
1	0	0	27	2		1	0	1	1	2200	1	0	34	1	5	7	0	0	1
4	0	0	25	2		1	0	1	0	2200	1	0	34	1	7	8	0	0	0
4	1	1	35	1		0	0	0	1	2300	1	0	35	1	0	0	0	1	1
1	0	0	20	2		0	0	0	1	2400	1	0	36	1	5	6	0	0	1
1	0	0	21	2		0	0	0	1	2500	0	0	37	0	7	8	0	0	0
1	0	0	22	3		0	0	0	1	2500	0	0	37	0	6	7	0	0	1
1	0	0	26	2		0	0	0	0	2500	0	0	37	0	7	8	0	0	0
7	0	0	22	1		0	0	0	1	2500	0	0	37	0	7	8	0	0	0
7	0	0	22	2		0	0	0	1	2500	0	0	37	0	6	7	0	0	1
7	0	0	30	3		0	0	0	0	2500	0	0	37	0	3	3	0	0	1
7	0	0	25	1		1	0	1	1	2500	0	0	37	0	7	8	0	0	0
8	0	0	17	1		0	0	0	1	2500	0	0	37	0	7	8	0	0	0
10	0	0	18	1		0	0	0	1	2500	0	0	37	0	7	8	0	0	0
10	0	0	26	2		0	0	0	0	2500	0	0	37	0	8	9	0	0	0
10	0	0	23	2		0	0	0	1	2500	0	0	37	0	7	8	0	0	0
11	0	0	22	1		1	0	1	1	2500	0	0	37	0	6	7	0	0	1
7	0	0	25	2		0	0	0	1	2600	0	0	38	0	7	8	0	0	0
11	0	0	20	1		1	0	1	0	2700	0	0	38	0	7	9	0	0	0
4	0	0	22	1		1	0	1	1	2704	0	0	38	0	7	8	0	0	0
8	0	0	23	1		0	0	0	0	2750	0	0	39	0	7	8	0	0	0
1	0	0	22	2		0	0	0	1	2800	0	0	39	0	7	8	0	0	0
1	0	0	24	3		0	0	0	1	2800	0	0	39	0	7	8	0	0	0
3	0	0	25	3		0	0	0	0	2800	0	0	39	0	7	8	0	0	0
7	0	0	24	3		0	0	0	0	2800	0	0	39	0	5	8	0	0	1
8	0	0	20	1		0	0	0	1	2800	0	0	39	0	7	8	0	0	0
1	0	0	26	2		0	0	0	1	2900	0	0	34	1	6	7	0	0	1
1	0	0	23	3		0	0	0	1	2900	0	0	34	1	7	8	0	0	0
4	0	0	18	1		0	0	0	0	2900	0	0	34	1	7	8	0	0	0
7	0	0	30	4		0	0	0	0	2900	0	0	34	1	7	8	0	0	0
7	0	0	21	1		0	0	0	1	2900	0	0	34	1	7	8	0	0	0
1	0	0	18	1		0	0	0	0	3000	0	0	41	0	7	8	0	0	0
2	0	0	22	1		0	0	0	0	3000	0	0	41	0	7	8	0	0	0
4	0	0	18	1		0	0	0	0	3000	0	0	41	0	7	8	0	0	0
4	0	0	21	1		0	0	0	0	3000	0	0	41	0	7	8	0	0	0
4	0	0	22	2		0	0	0	1	3000	0	0	41	0	7	8	0	0	0
4	0	0	28	2		0	0	0	0	3000	0	0	41	0	7	8	0	0	0
4	0	0	30	3		1	0	1	1	3000	0	0	41	0	7	8	0	0	0
4	0	0	22	1		0	0	0	0	3000	0	0	41	0	7	8	0	0	0
6	0	0	20	1		0	0	0	1	3000	0	0	41	0	7	8	0	0	0
7	0	0	22	2		0	0	0	0	3000	0	0	41	0	7	8	0	0	0
7	0	0	24	1		1	0	1	0	3000	0	0	41	0	7	8	0	0	0
7	0	0	29	2		1	0	1	0	3000	0	0	41	0	8	9	0	0	0
8	0	0	20	2		0	0	0	0	3000	0	0	41	0	8	9	0	0	0
8	0	0	18	1		0	0	0	1	3000	0	0	41	0	7	8	0	0	0
8	0	0	18	1		0	0	0	1	3000	0	0	41	0	7	9	0	0	0
10	0	0	20	1		0	0	0	0	3000	0	0	41	0	7	8	0	0	0
10	0	0	22	1		0	0	0	1	3000	0	0	41	0	8	9	0	0	0
10	0	0	21	1		0	0	0	0	3000	0	0	41	0	6	7	0	0	1
10	0	0	20	1		0	0	0	1	3000	0	0	41	0	8	9	0	0	0
10	0	0	22	1		0	0	0	1	3000	0	0	41	0	7	8	0	0	0
11	0	0	24	2		0	0	0	1	3000	0	0	41	0	6	7	0	0	1
11	0	0	23	1		0	0	0	0	3000	0	0	41	0	7	8	0	0	0
11	0	0	20	1		0	0	0	0	3000	0	0	41	0	7	8	0	0	0
11	0	0	28	2		1	0	1	1	3035	0	0	41	0	6	8	0	0	1
11	0	0	21	2		0	0	0	0	3100	0	0	36	1	7	8	0	0	0
12	0	0	24	2		0	0	0	0	3100	0	0	36	1	7	8	0	0	0
12	0	0	23	1		0	0	0	1	3100	0	0	36	1	7	8	0	0	0
1	0	0	23	2		0	0	0	0	3200	0	0	42	0	6	7	0	0	1
1	0	0	25	3		0	0	0	0	3200	0	0	42	0	7	8	0	0	0
1	0	0	35	3		0	0	0	1	3200	0	0	42	0	7	8	0	0	0
1	0	0	20	2		1	0	1	0	3200	0	0	42	0	7	8	0	0	0
4	0	0	30	2		0	0	0	0	3200	0	0	42	0	7	8	0	0	0
4	0	0	18	1		0	0	0	0	3200	0	0	42	0	7	8	0	0	0
4	0	0	21	1		0	0	0	1	3200	0	0	42	0	7	8	0	0	0
4	0	0	36	3		0	0	0	0	3200	0	0	42	0	7	8	0	0	0
1	0	0	21	2		0	0	0	1	3250	0	0	24	1	6	8	0	0	1
10	0	0	23	1		0	0	0	0	3250	0	0	24	1	7	8	0	0	0
4	0	0	17	1		0	0	0	1	3300	0	0	24	1	7	8	0	0	0
4	0	0	23	1		0	0	0	0	3300	0	0	24	1	7	8	0	0	0
4	0	0	24	1		0	0	0	0	3300	0	0	24	1	7	8	0	0	0
1	0	0	36	3		0	1	1	0	3400	0	0	43	0	7	8	0	0	0
4	0	0	23	1		0	0	0	1	3400	0	0	43	0	7	8	0	0	0
4	0	0	20	2		0	0	0	0	3400	0	0	43	0	7	8	0	0	0
4	0	0	31	2		0	0	0	0	3400	0	0	43	0	7	8	0	0	0
11	0	0	25	3		0	0	0	1	3400	0	0	43	0	5	7	0	0	1
3	0	0	23	1		0	0	0	0	3500	0	0	43	0	7	8	0	0	0
4	0	0	22	1		1	0	1	0	3500	0	0	43	0	7	8	0	0	0
4	0	0	29	2		0	0	0	0	3500	0	0	43	0	7	8	0	0	0
6	0	0	26	2		0	0	0	0	3500	0	0	43	0	7	8	0	0	0
6	0	0	25	2		0	0	0	0	3500	0	0	43	0	7	8	0	0	0
6	0	0	18	1		0	0	0	1	3500	0	0	43	0	7	8	0	0	0
7	0	0	20	1		0	0	0	1	3500	0	0	43	0	7	8	0	0	0
7	0	0	24	2		0	0	0	1	3500	0	0	43	0	7	8	0	0	0
10	0	0	27	1		0	0	0	0	3500	0	0	43	0	5	7	0	0	1
10	0	0	25	2		0	0	0	0	3500	0	0	43	0	8	9	0	0	0
10	0	0	25	2		0	0	0	0	3500	0	0	43	0	7	8	0	0	0
11	0	0	25	2		0	0	0	1	3500	0	0	43	0	4	7	0	0	1
11	0	0	20	1		1	0	1	0	3537	0	0	26	1	7	8	0	0	0
4	0	0	25	2		0	0	0	0	3600	0	0	44	0	7	8	0	0	0
2	0	0	16	1		0	0	0	0	3700	0	0	26	1	5	7	0	0	1
10	0	0	22	1		0	0	0	0	3750	0	0	44	0	7	8	0	0	0
1	0	0	25	2		1	0	1	1	3800	0	0	44	0	7	8	0	0	0
3	0	0	23	2		0	0	0	1	3800	0	0	44	0	7	8	0	0	0
4	0	0	28	2		1	0	1	1	3800	0	0	44	0	7	8	0	0	0
6	0	0	27	3		0	0	0	0	3800	0	0	44	0	7	8	0	0	0
11	0	0	30	3		1	0	1	0	3810	0	0	27	1	7	8	0	0	0
6	0	0	29	3		0	0	0	0	4000	0	0	28	1	7	8	0	0	0
10	0	0	27	2		0	0	0	0	4000	0	0	28	1	6	8	0	0	1
8	0	0	34	3		0	0	0	0	4100	0	0	28	1	7	8	0	0	0
4	0	0	27	1		0	0	0	0	4200	0	0	28	1	7	8	0	0	0
2	0	0	27	2		0	1	1	0	4300	0	0	28	1	7	8	0	0	0
1	0	0	18	1		0	0	0	1	400			25	1	0	0	0	0	1
5	0	0	36	2		1	0	1	1	425			24	1	7	5	0	0	0
5	1	1	25	2		0	0	0	0	500	1	1	26	1	0	0	0	1	1
12	1	1	23	3		0	0	0	1	500	1	1	26	1	3	3	0	1	1
5	0	0	26	1		0	0	0	1	610	1	1	22	1	7	8	0	0	0
5	0	0	27	1		1	0	1	1	650	1	1	22	1	7	8	0	0	0
5	0	0	25	3		1	0	1	0	660	1	1	22	1	7	8	0	0	0
5	0	0	37	3		0	0	0	0	700	1	1	22	1	7	8	0	0	0
5	0	0	23	1		0	0	0	0	734	1	1	22	1	7	8	0	0	0
5	0	0	28	2		0	0	0	1	806	1	1	22	1	7	8	0	0	0
5	0	0	24	1		0	0	0	0	840	1	1	22	1	7	8	0	0	0
5	0	0	25	2		0	0	0	1	840	1	1	28	1	7	9	0	0	0
5	0	0	20	2		1	0	1	0	840	1	1	26	1	7	8	0	0	0
5	0	0	27	1		0	0	0	0	845	1	1	22	1	8	9	0	0	0
5	0	0	20	1		0	0	0	1	845	1	1	22	1	7	8	0	0	0
12	0	0	21	2		0	0	0	1	845	1	1	22	1	8	9	0	0	0
5	0	0	22	3		0	0	0	1	900	1	1	22	1	8	9	0	0	0
12	0	0	16	1		0	0	0	1	900	1	1	22	1	7	8	0	0	0
5	0	0	24	1		0	0	0	0	1000	1	1	22	1	3	3	0	0	1
12	0	0	21	1		0	0	0	0	1000	1	1	22	1	7	8	0	0	0
12	0	0	20	1		0	0	0	0	1000	1	1	22	1	7	8	0	0	0
5	0	0	25	2		0	1	1	0	1035	1	1	22	1	7	8	0	0	0
12	0	0	24	1		0	0	0	0	1035	1	1	22	1	7	8	0	0	0
5	0	0	28	1		1	0	1	0	1040	1	1	22	1	7	8	0	0	0
11	0	0	20	1		0	0	0	0	2000	1	0	33	1	6	8	0	0	1
11	0	0	18	1		0	0	0	0	2000	1	0	33	1	6	7	0	0	1
4	0	0	21	1		1	0	1	1	2100	1	0	34	1	7	8	0	0	0
7	0	0	30	3		1	0	1	1	2300	1	0	35	1	7	8	0	0	0
2	0	0	25	2		0	0	0	1	2500	0	0	37	0	6	8	0	0	1
2	0	0	18	1		0	0	0	1	2500	0	0	37	0	6	8	0	0	1
4	0	0	25	1		0	0	0	1	2500	0	0	37	0	7	8	0	0	0
4	0	0	30	2		1	0	1	0	2500	0	0	37	0	7	8	0	0	0
4	0	0	28	1		1	0	1	0	2500	0	0	37	0	7	8	0	0	0
7	0	0	25	2		0	0	0	0	2500	0	0	37	0	7	8	0	0	0
7	0	0	22	2		0	0	0	1	2500	0	0	37	0	5	6	0	0	1
7	0	0	22	1		0	0	0	0	2500	0	0	37	0	6	7	0	0	1
7	0	0	25	2		0	0	0	1	2500	0	0	37	0	7	8	0	0	0
7	0	0	18	1		0	0	0	0	2500	0	0	37	0	7	8	0	0	0
10	0	0	26	2		0	0	0	0	2500	0	0	37	0	7	8	0	0	0
10	0	0	28	1		0	0	0	0	2500	0	0	37	0	4	7	0	0	1
4	0	0	28	3		0	0	0	1	2560	0	0	38	0	7	8	0	0	0
4	0	0	29	1		0	0	0	1	2600	0	0	38	0	7	8	0	0	0
11	0	0	23	3		0	0	0	0	2600	0	0	38	0	7	8	0	0	0
3	0	0	18	1		0	0	0	1	2700	0	0	38	0	7	8	0	0	0
4	0	0	21	1		0	0	0	1	2700	0	0	38	0	7	8	0	0	0
4	0	0	23	1		0	0	0	1	2700	0	0	38	0	7	8	0	0	0
10	0	0	35	3		0	0	0	0	2700	0	0	38	0	3	5	0	0	1
11	0	0	22	1		0	0	0	1	2700	0	0	38	0	7	8	0	0	0
11	0	0	20	3		0	0	0	1	2700	0	0	38	0	3	3	0	0	1
7	0	0	22	2		0	1	1	1	2750	0	0	39	0	7	8	0	0	0
10	0	0	20	1		0	0	0	0	2750	0	0	39	0	7	8	0	0	0
4	0	0	18	1		0	0	0	1	2800	0	0	39	0	7	8	0	0	0
11	0	0	23	1		0	0	0	1	2800	0	0	39	0	6	7	0	0	1
1	0	0	26	2		0	0	0	1	2850	0	0	33	1	6	7	0	0	1
1	0	0	25	2		0	0	0	0	2850	0	0	33	1	7	8	0	0	0
1	0	0	20	2		0	0	0	1	2900	0	0	34	1	7	8	0	0	0
4	0	0	20	1		0	0	0	1	2900	0	0	34	1	7	8	0	0	0
7	0	0	18	1		0	1	1	1	2900	0	0	34	1	8	9	0	0	0
11	0	0	22	1		0	0	0	0	2900	0	0	34	1	6	8	0	0	1
1	0	0	18	1		0	0	0	0	3000	0	0	41	0	7	8	0	0	0
1	0	0	26	1		0	0	0	0	3000	0	0	41	0	8	9	0	0	0
1	0	0	23	2		0	0	0	1	3000	0	0	41	0	7	8	0	0	0
2	0	0	30	3		1	0	1	1	3000	0	0	41	0	6	8	0	0	1
3	0	0	22	2		0	0	0	0	3000	0	0	41	0	7	8	0	0	0
4	0	0	20	2		0	0	0	1	3000	0	0	41	0	7	8	0	0	0
4	0	0	16	1		0	0	0	0	3000	0	0	41	0	7	8	0	0	0
7	0	0	23	1		0	0	0	1	3000	0	0	41	0	7	8	0	0	0
7	0	0	18	1		0	0	0	0	3000	0	0	41	0	7	8	0	0	0
7	0	0	26	2		0	0	0	1	3000	0	0	41	0	7	8	0	0	0
7	0	0	25	1		0	1	1	1	3000	0	0	41	0	6	7	0	0	1
7	0	0	25	1		1	0	1	0	3000	0	0	41	0	8	9	0	0	0
7	0	0	27	2		0	0	0	0	3000	0	0	41	0	7	8	0	0	0
8	0	0	23	3		0	0	0	1	3000	0	0	41	0	7	8	0	0	0
10	0	0	22	2		0	0	0	1	3000	0	0	41	0	6	8	0	0	1
10	0	0	24	3		0	0	0	0	3000	0	0	41	0	7	8	0	0	0
10	0	0	26	1		0	0	0	1	3000	0	0	41	0	3	4	0	0	1
10	0	0	20	1		0	0	0	1	3000	0	0	41	0	7	8	0	0	0
10	0	0	21	1		0	0	0	1	3000	0	0	41	0	7	8	0	0	0
10	0	0	26	1		0	0	0	0	3000	0	0	41	0	6	8	0	0	1
10	0	0	22	2		0	0	0	0	3000	0	0	41	0	6	8	0	0	1
10	0	0	24	2		0	0	0	0	3000	0	0	41	0	7	8	0	0	0
11	0	0	27	2		0	0	0	1	3000	0	0	41	0	6	8	0	0	1
2	0	0	18	1		0	0	0	1	3000	0	0	41	0	3	5	0	0	1
1	0	0	23	2		0	0	0	1	3100	0	0	36	1	7	8	0	0	0
1	0	0	30	3		1	0	1	0	3100	0	0	36	1	4	6	0	0	1
1	0	0	28	2		1	0	1	1	3100	0	0	36	1	7	8	0	0	0
2	0	0	20	1		0	0	0	1	3100	0	0	36	1	7	8	0	0	0
5	0	0	24	2		0	1	1	0	3100	0	0	36	1	8	9	0	0	0
5	0	0	29	3		0	0	0	0	3100	0	0	36	1	7	8	0	0	0
1	0	0	32	3		0	0	0	0	3200	0	0	42	0	6	7	0	0	1
1	0	0	22	3		0	0	0	1	3200	0	0	42	0	7	8	0	0	0
4	0	0	32	2		1	0	1	0	3200	0	0	42	0	7	8	0	0	0
1	0	0	24	2		0	0	0	0	3250	0	0	24	1	6	7	0	0	1
6	0	0	22	1		0	1	1	0	3250	0	0	24	1	7	8	0	0	0
6	0	0	24	2		0	0	0	0	3250	0	0	24	1	7	8	0	0	0
6	0	0	25	1		0	0	0	0	3250	0	0	24	1	7	8	0	0	0
10	0	0	23	1		0	0	0	1	3250	0	0	24	1	7	8	0	0	0
4	0	0	31	1		1	0	1	1	3400	0	0	43	0	7	8	0	0	0
11	0	0	25	2		1	0	1	0	3410	0	0	43	0	7	9	0	0	0
1	0	0	25	2		0	0	0	0	3500	0	0	43	0	7	8	0	0	0
1	0	0	25	2		0	0	0	1	3500	0	0	43	0	6	7	0	0	1
1	0	0	30	3		0	0	0	0	3500	0	0	43	0	7	8	0	0	0
1	0	0	22	2		0	0	0	1	3500	0	0	43	0	6	7	0	0	1
2	0	0	26	2		0	0	0	0	3500	0	0	43	0	7	8	0	0	0
4	0	0	26	3		0	0	0	0	3500	0	0	43	0	7	8	0	0	0
4	0	0	22	1		0	0	0	0	3500	0	0	43	0	7	8	0	0	0
6	0	0	20	3		0	0	0	0	3500	0	0	43	0	8	9	0	0	0
7	0	0	25	2		0	1	1	0	3500	0	0	43	0	7	8	0	0	0
8	0	0	27	2		0	0	0	1	3500	0	0	43	0	7	8	0	0	0
10	0	0	24	1		0	0	0	0	3500	0	0	43	0	7	8	0	0	0
10	0	0	22	2		0	0	0	0	3500	0	0	43	0	7	8	0	0	0
10	0	0	30	2		0	0	0	1	3500	0	0	43	0	6	8	0	0	1
10	0	0	26	1		0	0	0	1	3500	0	0	43	0	7	8	0	0	0
11	0	0	26	3		0	0	0	1	3500	0	0	43	0	7	8	0	0	0
2	1	1	27	3		1	0	1	0	3700	0	0	26	1	3	3	0	1	1
4	0	0	23	1		0	0	0	0	3700	0	0	26	1	7	8	0	0	0
4	0	0	22	1		0	0	0	0	3700	0	0	26	1	7	8	0	0	0
11	0	0	28	3		1	0	1	1	3720	0	0	44	0	7	8	0	0	0
4	0	0	27	3		0	0	0	1	3800	0	0	44	0	7	8	0	0	0
4	0	0	21	1		1	0	1	1	3800	0	0	44	0	7	8	0	0	0
2	0	0	22	2		0	0	0	0	3900	0	0	44	0	5	6	0	0	1
1	0	0	31	3		1	0	1	0	4200	0	0	28	1	6	7	0	0	1
5	0	0	30	1		0	0	0	1	425			24	1	0	0	0	0	1
5	0	0	32	2		0	0	0	1	425			24	1	7	8	0	0	0
2	1	1	16	1		0	0	0	0	450			25	1	0	0	0	1	1
5	0	0	22	2		0	0	0	1	610	1	1	22	1	7	8	0	0	0
5	0	0	30	1		0	0	0	0	650	1	1	22	1	6	7	0	0	1
5	0	0	20	1		1	0	1	0	660	1	1	22	1	7	6	0	0	0
5	0	0	20	1		0	0	0	0	750	1	1	22	1	5	7	0	0	1
5	0	0	25	1		0	0	0	1	800	1	1	22	1	7	8	0	0	0
5	0	0	20	2		0	0	0	0	806	1	1	22	1	7	8	0	0	0
5	0	0	22	2		0	0	0	0	840	1	1	22	1	8	9	0	0	0
5	0	0	30	2		1	0	1	1	840	1	1	26	1	7	8	0	0	0
5	0	0	21	1		0	0	0	0	845	1	1	22	1	6	8	0	0	1
5	0	0	21	1		0	0	0	0	900	1	1	22	1	7	8	0	0	0
5	0	0	22	1		0	0	0	0	1000	1	1	22	1	7	8	0	0	0
10	0	0	20	1		0	0	0	0	1000	1	1	27	1	6	7	0	0	1
5	0	0	24	2		0	0	0	0	1035	1	1	22	1	7	8	0	0	0
5	0	0	24	1		0	0	0	0	1040	1	1	22	1	8	9	0	0	0
1	0	0	15	1		0	0	0	0	1400	1	1	42	0	0	0	0	0	1
1	0	0	20	2		0	0	0	1	1500	1	0	31	1	0	0	0	0	1
1	0	0	20	2		0	0	0	1	2000	1	0	33	1	0	0	0	0	1
4	0	0	20	1		0	0	0	1	2000	1	0	33	1	0	0	0	0	1
7	0	0	18	1		0	1	1	1	2000	1	0	33	1	7	8	0	0	0
2	0	0	21	1		0	0	0	0	2200	1	0	34	1	7	8	0	0	0
2	0	0	23	3		0	0	0	0	2400	1	0	36	1	6	8	0	0	1
2	0	0	21	1		0	0	0	0	2400	1	0	36	1	7	8	0	0	0
11	0	0	21	2		0	0	0	1	2400	1	0	36	1	7	8	0	0	0
1	0	0	20	2		0	0	0	1	2500	0	0	37	0	7	8	0	0	0
1	0	0	30	3		1	0	1	0	2500	0	0	37	0	6	7	0	0	1
2	0	0	24	2		0	0	0	0	2500	0	0	37	0	7	8	0	0	0
2	0	0	23	2		0	0	0	0	2500	0	0	37	0	7	8	0	0	0
4	0	0	21	1		1	0	1	0	2500	0	0	37	0	7	8	0	0	0
7	0	0	20	1		0	0	0	0	2500	0	0	37	0	6	7	0	0	1
7	0	0	20	1		1	0	1	1	2500	0	0	37	0	7	8	0	0	0
7	0	0	18	1		0	0	0	1	2500	0	0	37	0	7	8	0	0	0
7	0	0	24	2		0	0	0	1	2500	0	0	37	0	7	8	0	0	0
10	0	0	25	2		0	0	0	0	2500	0	0	37	0	6	8	0	0	1
10	0	0	21	1		0	0	0	0	2500	0	0	37	0	6	7	0	0	1
10	0	0	22	2		0	0	0	1	2500	0	0	37	0	8	9	0	0	0
10	0	0	18	1		0	0	0	1	2500	0	0	37	0	7	8	0	0	0
1	0	0	24	2		0	0	0	0	2600	0	0	38	0	7	8	0	0	0
7	0	0	25	2		0	0	0	0	2600	0	0	38	0	7	8	0	0	0
7	0	0	25	3		0	0	0	0	2600	0	0	38	0	6	7	0	0	1
11	0	0	21	1		0	0	0	1	2600	0	0	38	0	6	8	0	0	1
1	0	0	28	3		0	0	0	1	2700	0	0	38	0	6	7	0	0	1
4	1	1	21	1		0	0	0	0	2700	0	0	38	0	0	0	0	1	1
4	0	0	30	3		1	0	1	1	2700	0	0	38	0	7	8	0	0	0
4	0	0	21	1		0	0	0	0	2700	0	0	38	0	7	8	0	0	0
4	0	0	18	1		0	0	0	0	2700	0	0	38	0	7	8	0	0	0
4	0	0	22	1		0	0	0	0	2700	0	0	38	0	7	8	0	0	0
7	0	0	29	2		0	0	0	0	2700	0	0	38	0	7	8	0	0	0
7	0	0	22	2		0	0	0	0	2700	0	0	38	0	6	7	0	0	1
10	0	0	28	2		0	0	0	0	2700	0	0	38	0	7	8	0	0	0
10	0	0	23	1		0	0	0	0	2750	0	0	39	0	8	9	0	0	0
10	0	0	21	1		0	0	0	0	2750	0	0	39	0	6	8	0	0	1
1	0	0	25	1		0	0	0	1	2800	0	0	39	0	7	8	0	0	0
2	0	0	22	2		1	0	1	0	2800	0	0	39	0	7	8	0	0	0
2	0	0	20	1		0	0	0	0	2800	0	0	39	0	6	8	0	0	1
4	0	0	25	1		0	0	0	0	2800	0	0	39	0	7	8	0	0	0
7	0	0	17	1		0	0	0	1	2800	0	0	39	0	6	7	0	0	1
7	0	0	20	3		0	0	0	0	2800	0	0	39	0	7	8	0	0	0
1	0	0	18	1		0	0	0	1	2900	0	0	34	1	6	7	0	0	1
1	0	0	21	1		0	0	0	0	3000	0	0	41	0	7	8	0	0	0
1	0	0	18	1		0	0	0	0	3000	0	0	41	0	6	7	0	0	1
1	0	0	29	2		0	0	0	1	3000	0	0	41	0	7	8	0	0	0
1	0	0	27	2		1	0	1	1	3000	0	0	41	0	6	7	0	0	1
1	0	0	22	2		1	0	1	0	3000	0	0	41	0	8	9	0	0	0
2	0	0	17	1		0	0	0	1	3000	0	0	41	0	3	3	0	0	1
2	0	0	24	3		0	0	0	0	3000	0	0	41	0	7	8	0	0	0
4	0	0	22	2		0	0	0	0	3000	0	0	41	0	7	8	0	0	0
4	0	0	30	2		0	0	0	1	3000	0	0	41	0	7	8	0	0	0
4	0	0	28	2		0	0	0	0	3000	0	0	41	0	7	8	0	0	0
7	1	1	23	3		0	0	0	0	3000	0	0	41	0	3	3	0	1	1
7	0	0	20	1		1	0	1	0	3000	0	0	41	0	7	8	0	0	0
7	0	0	23	3		1	0	1	0	3000	0	0	41	0	7	8	0	0	0
10	0	0	35	3		0	0	0	0	3000	0	0	41	0	7	8	0	0	0
10	0	0	23	1		0	0	0	0	3000	0	0	41	0	7	8	0	0	0
10	0	0	23	1		0	0	0	1	3000	0	0	41	0	3	9	0	0	1
11	0	0	23	1		1	0	1	1	3000	0	0	41	0	6	8	0	0	1
11	0	0	23	2		0	0	0	1	3000	0	0	41	0	6	7	0	0	1
11	0	0	26	2		0	0	0	1	3000	0	0	41	0	7	8	0	0	0
11	0	0	20	1		1	0	1	1	3000	0	0	41	0	7	9	0	0	0
1	0	0	30	2		0	1	1	1	3100	0	0	36	1	7	8	0	0	0
1	0	0	25	3		0	0	0	0	3100	0	0	36	1	7	8	0	0	0
6	0	0	21	1		0	1	1	1	3100	0	0	36	1	7	8	0	0	0
1	0	0	23	2		0	0	0	1	3200	0	0	42	0	7	8	0	0	0
1	0	0	24	1		0	1	1	0	3200	0	0	42	0	6	7	0	0	1
1	0	0	22	2		1	0	1	0	3200	0	0	42	0	8	9	0	0	0
4	0	0	18	1		0	0	0	1	3200	0	0	42	0	7	8	0	0	0
4	0	0	23	2		0	0	0	0	3200	0	0	42	0	7	8	0	0	0
11	0	0	23	2		0	0	0	0	3200	0	0	42	0	7	8	0	0	0
11	0	0	21	1		0	0	0	1	3200	0	0	42	0	7	8	0	0	0
4	0	0	27	1		0	0	0	0	3250	0	0	24	1	7	8	0	0	0
7	0	0	18	1		0	0	0	0	3250	0	0	24	1	5	6	0	0	1
10	0	0	26	2		0	0	0	0	3250	0	0	24	1	7	8	0	0	0
4	0	0	24	1		1	0	1	0	3300	0	0	24	1	7	8	0	0	0
6	0	0	20	1		0	0	0	1	3300	0	0	24	1	6	8	0	0	1
1	0	0	21	2		1	0	1	1	3400	0	0	43	0	7	8	0	0	0
4	0	0	30	2		0	0	0	0	3400	0	0	43	0	7	8	0	0	0
4	0	0	21	1		0	0	0	0	3400	0	0	43	0	7	8	0	0	0
6	0	0	28	3		0	0	0	1	3400	0	0	43	0	7	8	0	0	0
1	0	0	28	2		0	0	0	0	3500	0	0	43	0	6	7	0	0	1
1	0	0	20	2		0	0	0	1	3500	0	0	43	0	7	8	0	0	0
2	0	0	26	2		0	0	0	0	3500	0	0	43	0	7	8	0	0	0
2	0	0	29	3		0	0	0	1	3500	0	0	43	0	7	8	0	0	0
2	0	0	30	2		0	0	0	1	3500	0	0	43	0	6	8	0	0	1
4	0	0	22	1		1	0	1	0	3500	0	0	43	0	7	8	0	0	0
4	0	0	24	2		1	0	1	0	3500	0	0	43	0	7	8	0	0	0
4	0	0	23	1		1	0	1	0	3500	0	0	43	0	7	8	0	0	0
4	0	0	33	2		0	0	0	0	3500	0	0	43	0	7	8	0	0	0
4	0	0	24	2		0	0	0	0	3500	0	0	43	0	7	8	0	0	0
7	0	0	25	1		0	0	0	0	3500	0	0	43	0	7	8	0	0	0
7	0	0	22	1		1	0	1	0	3500	0	0	43	0	7	8	0	0	0
7	0	0	22	1		0	0	0	1	3500	0	0	43	0	6	8	0	0	1
7	0	0	18	1		0	0	0	0	3500	0	0	43	0	7	8	0	0	0
7	0	0	22	2		0	0	0	0	3500	0	0	43	0	6	8	0	0	1
10	0	0	26	3		0	0	0	0	3500	0	0	43	0	8	9	0	0	0
11	0	0	20	1		1	0	1	0	3500	0	0	43	0	7	8	0	0	0
11	0	0	23	2		0	0	0	0	3500	0	0	43	0	7	8	0	0	0
1	0	0	30	2		0	1	1	0	3600	0	0	44	0	7	8	0	0	0
1	0	0	27	3		0	1	1	0	3600	0	0	44	0	6	7	0	0	1
11	0	0	25	1		0	0	0	0	3600	0	0	44	0	6	8	0	0	1
1	0	0	38	3		0	1	1	1	3700	0	0	26	1	4	5	0	0	1
1	0	0	25	2		0	1	1	0	3700	0	0	26	1	6	7	0	0	1
10	0	0	25	2		0	0	0	1	3750	0	0	44	0	7	8	0	0	0
1	0	0	26	2		0	1	1	0	3800	0	0	44	0	6	8	0	0	1
1	0	0	30	3		0	1	1	0	3900	0	0	44	0	7	9	0	0	0
1	0	0	29	2		0	1	1	1	3900	0	0	44	0	6	7	0	0	1
4	0	0	26	3		1	0	1	1	4000	0	0	28	1	7	8	0	0	0
4	0	0	35	3		0	0	0	0	4000	0	0	28	1	7	8	0	0	0
7	0	0	27	2		0	0	0	1	4000	0	0	28	1	7	8	0	0	0
1	0	0	24	2		0	0	0	1	4300	0	0	28	1	6	8	0	0	1
7	0	0	35	3		0	1	1	1	400			25	1	3	3	0	0	1
5	0	0	30	2		0	0	0	1	425			24	1	7	8	0	0	0
5	0	0	28	1		1	0	1	1	425			24	1	8	9	0	0	0
12	0	0	21	1		0	0	0	0	450			22	1	7	8	0	0	0
12	0	0	25	2		0	0	0	0	500	1	1	22	1	7	8	0	0	0
12	0	0	33	3		0	0	0	1	500	1	1	22	1	7	8	0	0	0
12	0	0	24	1		0	0	0	1	550	1	1	22	1	8	9	0	0	0
12	0	0	23	2		1	0	1	1	600	1	1	22	1	7	8	0	0	0
12	0	0	24	3		0	0	0	0	610	1	1	22	1	7	8	0	0	0
12	0	0	45	4		0	0	0	1	650	1	1	22	1	7	8	0	0	0
12	0	0	22	2		0	0	0	0	650	1	1	22	1	7	8	0	0	0
5	0	0	22	2		0	0	0	1	700	1	1	22	1	7	8	0	0	0
5	0	0	20	1		0	0	0	1	734	1	1	22	1	7	9	0	0	0
5	0	0	22	1		0	0	0	0	750	1	1	22	1	7	8	0	0	0
5	0	0	25	2		0	0	0	1	800	1	1	22	1	7	8	0	0	0
5	0	0	28	2		0	1	1	0	806	1	1	22	1	7	8	0	0	0
5	0	0	22	2		0	0	0	1	840	1	1	22	1	7	8	0	0	0
5	0	0	22	2		0	0	0	0	840	1	1	28	1	7	8	0	0	0
12	0	0	35	3		1	0	1	1	1035	1	1	22	1	3	3	0	0	1
12	0	0	21	1		0	0	0	0	1040	1	1	22	1	7	8	0	0	0
12	0	0	22	1		0	0	0	1	1040	1	1	22	1	7	8	0	0	0
4	0	0	27	1		0	0	0	1	1900	1	0	33	1	7	8	0	0	0
7	0	0	17	1		0	0	0	1	2200	1	0	34	1	7	8	0	0	0
1	0	0	26	2		0	0	0	1	2400	1	0	36	1	6	7	0	0	1
4	0	0	23	1		0	0	0	1	2400	1	0	36	1	7	8	0	0	0
7	0	0	24	1		0	0	0	0	2400	1	0	36	1	7	8	0	0	0
1	0	0	20	2		0	0	0	1	2500	0	0	37	0	7	8	0	0	0
1	0	0	23	2		0	0	0	1	2500	0	0	37	0	6	7	0	0	1
1	0	0	29	2		0	0	0	1	2500	0	0	37	0	6	7	0	0	1
3	0	0	22	1		0	0	0	0	2500	0	0	37	0	7	8	0	0	0
4	1	1	27	1		0	0	0	0	2500	0	0	37	0	0	0	0	1	1
4	0	0	28	2		0	0	0	1	2500	0	0	37	0	7	8	0	0	0
7	0	0	21	2		1	0	1	1	2500	0	0	37	0	7	8	0	0	0
7	0	0	23	2		0	0	0	1	2500	0	0	37	0	7	8	0	0	0
10	1	1	24	2		0	0	0	1	2500	0	0	37	0	0	0	0	1	1
10	0	0	24	1		0	0	0	1	2500	0	0	37	0	6	8	0	0	1
11	0	0	16	1		0	0	0	1	2500	0	0	37	0	6	7	0	0	1
11	0	0	23	1		1	0	1	1	2630	0	0	38	0	7	8	0	0	0
4	0	0	21	1		0	0	0	0	2700	0	0	38	0	7	8	0	0	0
6	0	0	30	2		0	1	1	0	2700	0	0	38	0	7	8	0	0	0
7	0	0	17	1		0	0	0	1	2700	0	0	38	0	7	8	0	0	0
7	0	0	27	2		1	0	1	0	2700	0	0	38	0	7	8	0	0	0
10	0	0	22	1		0	0	0	0	2750	0	0	39	0	6	8	0	0	1
11	0	0	23	1		0	0	0	1	2750	0	0	39	0	6	8	0	0	1
2	0	0	23	1		0	0	0	1	2800	0	0	39	0	6	8	0	0	1
3	0	0	22	3		0	0	0	0	2800	0	0	39	0	7	8	0	0	0
4	0	0	20	1		0	0	0	0	2800	0	0	39	0	7	8	0	0	0
4	0	0	20	1		1	0	1	0	2800	0	0	39	0	7	8	0	0	0
4	0	0	20	2		0	0	0	0	2800	0	0	39	0	7	8	0	0	0
2	0	0	28	1		0	0	0	0	2900	0	0	34	1	7	9	0	0	0
4	0	0	20	1		0	0	0	0	2900	0	0	34	1	7	8	0	0	0
1	0	0	22	2		0	0	0	1	3000	0	0	41	0	7	8	0	0	0
1	0	0	28	2		0	0	0	0	3000	0	0	41	0	7	8	0	0	0
1	0	0	36	1		0	0	0	1	3000	0	0	41	0	6	8	0	0	1
4	0	0	25	3		1	0	1	1	3000	0	0	41	0	7	8	0	0	0
4	0	0	26	3		0	0	0	1	3000	0	0	41	0	7	8	0	0	0
4	0	0	26	2		0	0	0	0	3000	0	0	41	0	7	8	0	0	0
4	0	0	22	1		0	0	0	1	3000	0	0	41	0	7	8	0	0	0
4	0	0	25	3		1	0	1	1	3000	0	0	41	0	7	8	0	0	0
6	0	0	24	1		1	0	1	0	3000	0	0	41	0	7	8	0	0	0
7	0	0	24	2		0	0	0	1	3000	0	0	41	0	7	8	0	0	0
7	0	0	30	3		1	0	1	1	3000	0	0	41	0	7	8	0	0	0
10	0	0	21	1		0	0	0	0	3000	0	0	41	0	7	8	0	0	0
10	0	0	21	1		0	0	0	1	3000	0	0	41	0	7	8	0	0	0
10	0	0	26	2		0	0	0	1	3000	0	0	41	0	7	8	0	0	0
10	0	0	26	2		0	0	0	1	3000	0	0	41	0	7	8	0	0	0
11	0	0	23	1		0	0	0	0	3000	0	0	41	0	7	8	0	0	0
1	0	0	20	2		1	0	1	1	3100	0	0	36	1	6	7	0	0	1
4	0	0	23	1		1	0	1	1	3100	0	0	36	1	7	8	0	0	0
4	0	0	22	3		1	0	1	1	3100	0	0	36	1	7	8	0	0	0
2	0	0	25	2		0	0	0	1	3200	0	0	42	0	6	8	0	0	1
2	0	0	29	2		0	0	0	1	3200	0	0	42	0	6	8	0	0	1
4	0	0	35	2		0	0	0	0	3200	0	0	42	0	7	8	0	0	0
4	0	0	30	1		0	0	0	1	3200	0	0	42	0	7	8	0	0	0
7	0	0	35	2		0	0	0	0	3200	0	0	42	0	7	8	0	0	0
11	0	0	35	3		0	0	0	0	3200	0	0	42	0	6	8	0	0	1
1	0	0	29	2		0	0	0	1	3250	0	0	24	1	7	8	0	0	0
1	0	0	30	2		1	0	1	0	3300	0	0	24	1	6	7	0	0	1
2	0	0	25	1		1	0	1	1	3300	0	0	24	1	6	8	0	0	1
6	0	0	20	1		0	0	0	1	3300	0	0	24	1	7	8	0	0	0
11	0	0	28	2		0	0	0	1	3300	0	0	24	1	7	8	0	0	0
4	0	0	23	2		0	0	0	1	3400	0	0	43	0	7	8	0	0	0
6	0	0	20	1		0	0	0	1	3400	0	0	43	0	7	8	0	0	0
6	0	0	22	1		0	0	0	1	3400	0	0	43	0	7	8	0	0	0
1	0	0	26	2		1	0	1	1	3500	0	0	43	0	6	8	0	0	1
2	0	0	20	2		1	0	1	1	3500	0	0	43	0	7	8	0	0	0
4	0	0	30	3		1	0	1	0	3500	0	0	43	0	8	9	0	0	0
6	0	0	26	2		0	0	0	0	3500	0	0	43	0	7	8	0	0	0
7	0	0	25	2		0	0	0	0	3500	0	0	43	0	5	6	0	0	1
7	0	0	22	1		0	0	0	0	3500	0	0	43	0	7	8	0	0	0
10	0	0	28	2		0	0	0	0	3500	0	0	43	0	7	8	0	0	0
11	0	0	25	2		0	0	0	1	3500	0	0	43	0	7	8	0	0	0
2	0	0	22	1		0	0	0	1	3600	0	0	44	0	7	8	0	0	0
4	0	0	21	3		0	0	0	0	3700	0	0	26	1	7	8	0	0	0
3	0	0	25	2		0	0	0	1	3750	0	0	44	0	7	9	0	0	0
1	0	0	27	2		0	0	0	0	3900	0	0	44	0	7	8	0	0	0
4	0	0	26	1		0	0	0	1	4000	0	0	28	1	7	8	0	0	0
7	0	0	28	1		0	0	0	0	4000	0	0	28	1	7	8	0	0	0
5	0	0	20	1		0	0	0	1	425			24	1	7	9	0	0	0
12	0	0	20	1		0	0	0	1	425			24	1	7	8	0	0	0
5	0	0	37	4		0	0	0	1	610	1	1	22	1	7	8	0	0	0
5	0	0	20	1		0	0	0	0	650	1	1	22	1	7	8	0	0	0
5	0	0	24	2		0	0	0	1	660	1	1	22	1	7	8	0	0	0
12	0	0	20	1		0	0	0	0	660	1	1	22	1	7	8	0	0	0
5	0	0	20	1		1	0	1	0	700	1	1	22	1	6	8	0	0	1
12	0	0	25	2		1	0	1	0	700	1	1	22	1	7	8	0	0	0
5	0	0	22	1		1	0	1	1	840	1	1	28	1	7	8	0	0	0
5	0	0	24	1		1	0	1	1	845	1	1	22	1	6	7	0	0	1
5	0	0	22	2		0	0	0	0	900	1	1	22	1	8	9	0	0	0
5	0	0	25	2		0	0	0	1	900	1	1	22	1	6	7	0	0	1
5	0	0	29	2		0	0	0	0	1000	1	1	22	1	6	8	0	0	1
5	0	0	20	1		0	0	0	1	1000	1	1	22	1	7	8	0	0	0
5	0	0	20	1		0	0	0	1	1035	1	1	22	1	6	8	0	0	1
5	0	0	28	1		0	0	0	0	1035	1	1	22	1	7	8	0	0	0
5	0	0	20	1		1	0	1	0	1040	1	1	22	1	6	7	0	0	1
4	0	0	20	1		0	0	0	1	1200	1	1	31	1	4	5	0	0	1
7	0	0	22	1		0	0	0	0	1900	1	0	33	1	4	6	0	0	1
1	0	0	26	2		0	0	0	0	2000	1	0	33	1	7	8	0	0	0
4	0	0	20	2		0	0	0	1	2000	1	0	33	1	7	8	0	0	0
4	0	0	45	3		0	0	0	1	2000	1	0	33	1	7	8	0	0	0
1	0	0	21	2		0	0	0	1	2100	1	0	34	1	7	8	0	0	0
1	0	0	23	2		0	0	0	1	2100	1	0	34	1	7	8	0	0	0
4	0	0	20	1		1	0	1	0	2300	1	0	35	1	7	8	0	0	0
1	0	0	22	2		0	0	0	1	2400	1	0	36	1	7	8	0	0	0
4	0	0	22	2		0	0	0	0	2400	1	0	36	1	7	8	0	0	0
11	0	0	26	2		1	0	1	0	2450	1	0	36	1	3	3	0	0	1
1	0	0	24	2		0	0	0	1	2500	0	0	37	0	6	7	0	0	1
1	0	0	18	1		0	0	0	1	2500	0	0	37	0	6	7	0	0	1
1	0	0	18	1		0	0	0	1	2500	0	0	37	0	6	7	0	0	1
1	0	0	20	2		0	0	0	1	2500	0	0	37	0	7	8	0	0	0
1	0	0	28	2		0	0	0	1	2500	0	0	37	0	7	8	0	0	0
2	0	0	25	2		0	0	0	1	2500	0	0	37	0	7	8	0	0	0
2	0	0	37	3		0	0	0	0	2500	0	0	37	0	6	8	0	0	1
2	0	0	23	2		0	0	0	1	2500	0	0	37	0	7	8	0	0	0
4	0	0	29	3		1	0	1	1	2500	0	0	37	0	7	8	0	0	0
4	0	0	22	2		1	0	1	0	2500	0	0	37	0	7	8	0	0	0
4	0	0	18	1		0	0	0	0	2500	0	0	37	0	7	8	0	0	0
6	0	0	22	1		0	0	0	0	2500	0	0	37	0	6	8	0	0	1
7	0	0	24	1		1	0	1	0	2500	0	0	37	0	7	8	0	0	0
7	0	0	16	1		0	0	0	1	2500	0	0	37	0	7	8	0	0	0
8	0	0	21	1		1	0	1	0	2500	0	0	37	0	7	9	0	0	0
11	1	1	25	2		0	0	0	0	2500	0	0	37	0	2	1	0	1	1
1	0	0	22	2		0	0	0	0	2700	0	0	38	0	6	7	0	0	1
4	0	0	25	1		0	0	0	1	2700	0	0	38	0	7	8	0	0	0
1	0	0	18	1		0	0	0	1	2750	0	0	39	0	7	8	0	0	0
1	0	0	23	2		0	0	0	0	2750	0	0	39	0	5	6	0	0	1
10	0	0	22	1		0	0	0	1	2750	0	0	39	0	7	8	0	0	0
1	0	0	26	2		0	0	0	0	2800	0	0	39	0	7	8	0	0	0
1	0	0	20	2		0	0	0	1	2800	0	0	39	0	7	8	0	0	0
1	0	0	21	2		0	0	0	0	2800	0	0	39	0	6	7	0	0	1
2	0	0	23	1		1	0	1	1	2800	0	0	39	0	7	8	0	0	0
3	0	0	25	3		0	0	0	0	2800	0	0	39	0	7	8	0	0	0
4	0	0	21	1		0	0	0	0	2800	0	0	39	0	7	8	0	0	0
1	0	0	34	3		0	0	0	0	2900	0	0	34	1	7	8	0	0	0
1	0	0	28	2		1	0	1	0	2900	0	0	34	1	7	8	0	0	0
4	0	0	25	1		0	0	0	1	2900	0	0	34	1	7	8	0	0	0
11	1	1	26	3		0	0	0	1	2900	0	0	34	1	3	3	0	0	1
1	0	0	20	2		0	0	0	1	3000	0	0	41	0	7	8	0	0	0
1	0	0	20	2		0	0	0	0	3000	0	0	41	0	6	8	0	0	1
1	0	0	27	2		0	0	0	1	3000	0	0	41	0	6	8	0	0	1
1	0	0	27	1		1	0	1	1	3000	0	0	41	0	7	8	0	0	0
2	0	0	20	1		1	0	1	0	3000	0	0	41	0	7	8	0	0	0
2	0	0	28	1		1	0	1	1	3000	0	0	41	0	7	8	0	0	0
2	0	0	28	3		0	0	0	1	3000	0	0	41	0	7	8	0	0	0
3	0	0	30	3		0	0	0	1	3000	0	0	41	0	7	8	0	0	0
4	0	0	20	1		0	0	0	0	3000	0	0	41	0	7	8	0	0	0
4	0	0	23	1		1	0	1	1	3000	0	0	41	0	7	8	0	0	0
4	0	0	22	2		0	0	0	1	3000	0	0	41	0	7	8	0	0	0
4	0	0	22	1		0	0	0	1	3000	0	0	41	0	7	8	0	0	0
4	0	0	22	1		0	0	0	0	3000	0	0	41	0	7	8	0	0	0
7	0	0	23	2		0	0	0	0	3000	0	0	41	0	7	8	0	0	0
7	0	0	27	1		1	0	1	1	3000	0	0	41	0	7	8	0	0	0
10	0	0	21	1		0	0	0	1	3000	0	0	41	0	6	8	0	0	1
11	0	0	23	1		0	0	0	1	3000	0	0	41	0	6	8	0	0	1
11	0	0	23	2		0	0	0	1	3000	0	0	41	0	7	8	0	0	0
11	0	0	21	1		0	0	0	1	3000	0	0	41	0	5	8	0	0	1
1	0	0	18	1		1	0	1	0	3100	0	0	36	1	6	8	0	0	1
4	0	0	24	1		0	0	0	1	3100	0	0	36	1	7	8	0	0	0
4	0	0	20	1		0	0	0	1	3100	0	0	36	1	7	8	0	0	0
5	0	0	23	1		0	0	0	0	3100	0	0	36	1	7	8	0	0	0
1	0	0	25	2		0	0	0	0	3200	0	0	42	0	6	7	0	0	1
1	0	0	30	1		1	0	1	1	3200	0	0	42	0	6	7	0	0	1
4	0	0	22	1		0	0	0	1	3200	0	0	42	0	7	8	0	0	0
4	0	0	30	3		0	0	0	0	3200	0	0	42	0	7	8	0	0	0
7	0	0	28	2		0	1	1	0	3200	0	0	42	0	7	8	0	0	0
11	0	0	30	2		0	0	0	1	3200	0	0	42	0	7	8	0	0	0
6	0	0	28	2		0	1	1	0	3250	0	0	24	1	7	8	0	0	0
7	0	0	35	2		0	0	0	0	3250	0	0	24	1	5	6	0	0	1
4	0	0	27	2		1	0	1	0	3300	0	0	24	1	7	8	0	0	0
11	0	0	35	3		0	0	0	0	3300	0	0	24	1	6	8	0	0	1
1	0	0	30	3		1	0	1	0	3400	0	0	43	0	7	8	0	0	0
2	0	0	22	2		0	0	0	1	3400	0	0	43	0	7	8	0	0	0
4	0	0	25	1		1	0	1	0	3400	0	0	43	0	7	8	0	0	0
4	0	0	27	2		0	1	1	0	3400	0	0	43	0	7	8	0	0	0
10	0	0	22	2		0	0	0	1	3400	0	0	43	0	7	8	0	0	0
4	0	0	23	1		0	0	0	0	3500	0	0	43	0	7	8	0	0	0
4	0	0	22	1		0	0	0	1	3500	0	0	43	0	7	8	0	0	0
4	0	0	26	1		0	0	0	0	3500	0	0	43	0	7	8	0	0	0
4	0	0	32	2		0	0	0	0	3500	0	0	43	0	7	8	0	0	0
4	0	0	25	2		0	0	0	1	3500	0	0	43	0	7	8	0	0	0
4	0	0	30	2		0	0	0	0	3500	0	0	43	0	7	8	0	0	0
7	0	0	18	1		0	0	0	1	3500	0	0	43	0	7	8	0	0	0
10	0	0	27	2		0	0	0	0	3500	0	0	43	0	7	8	0	0	0
11	0	0	24	2		1	0	1	1	3530	0	0	43	0	7	8	0	0	0
3	0	0	27	2		0	0	0	0	3600	0	0	44	0	8	9	0	0	0
4	0	0	26	2		0	0	0	0	3700	0	0	26	1	7	8	0	0	0
4	0	0	25	2		0	0	0	0	3700	0	0	26	1	7	8	0	0	0
6	0	0	30	1		1	0	1	0	3700	0	0	26	1	7	8	0	0	0
1	0	0	20	2		0	0	0	0	4000	0	0	28	1	6	8	0	0	1
2	0	0	21	1		0	0	0	1	4000	0	0	28	1	7	8	0	0	0
4	0	0	22	1		1	0	1	1	4000	0	0	28	1	7	8	0	0	0
4	0	0	25	2		0	0	0	0	4100	0	0	28	1	7	8	0	0	0
2	1	1	17	1		0	0	0	1	500	1	1	26	1	0	0	0	0	1
12	0	0	18	1		0	0	0	0	550	1	1	22	1	7	8	0	0	0
5	0	0	25	2		0	0	0	0	734	1	1	22	1	7	8	0	0	0
12	0	0	24	2		0	0	0	1	734	1	1	22	1	7	8	0	0	0
5	0	0	27	2		0	0	0	1	750	1	1	22	1	7	8	0	0	0
12	0	0	22	2		0	0	0	0	750	1	1	22	1	6	7	0	0	1
5	0	0	23	1		0	0	0	0	800	1	1	22	1	7	8	0	0	0
12	0	0	29	2		0	0	0	1	800	1	1	22	1	7	8	0	0	0
5	0	0	25	2		0	0	0	0	806	1	1	22	1	7	8	0	0	0
5	0	0	20	1		0	0	0	1	840	1	1	22	1	7	8	0	0	0
5	0	0	26	3		0	0	0	0	840	1	1	26	1	7	8	0	0	0
5	0	0	20	2		0	0	0	0	845	1	1	22	1	6	7	0	0	1
5	0	0	25	1		0	0	0	0	900	1	1	22	1	7	8	0	0	0
5	0	0	28	1		0	0	0	0	1000	1	1	22	1	7	9	0	0	0
5	0	0	23	1		0	0	0	0	1035	1	1	22	1	6	7	0	0	1
5	0	0	28	3		0	0	0	1	1040	1	1	22	1	7	8	0	0	0
5	0	0	24	3		0	0	0	0	1040	1	1	22	1	7	8	0	0	0
1	0	0	29	2		1	0	1	1	1200	1	1	31	1	4	5	0	0	1
4	0	0	25	1		1	0	1	0	2000	1	0	33	1	7	8	0	0	0
7	0	0	22	1		0	0	0	1	2000	1	0	33	1	5	7	0	0	1
2	0	0	20	1		0	0	0	0	2200	1	0	34	1	7	8	0	0	0
2	0	0	18	1		1	0	1	0	2400	1	0	36	1	7	8	0	0	0
12	0	1	25	1		0	0	0	0	2460	1	0	37	0	3	3	0	1	1
1	0	0	30	3		0	0	0	0	2500	0	0	37	0	7	8	0	0	0
1	0	0	26	2		0	0	0	0	2500	0	0	37	0	5	8	0	0	1
2	0	0	20	1		0	0	0	1	2500	0	0	37	0	6	8	0	0	1
4	0	0	24	1		0	0	0	1	2500	0	0	37	0	7	8	0	0	0
4	0	0	31	1		0	0	0	1	2500	0	0	37	0	7	8	0	0	0
7	0	0	25	2		0	0	0	1	2500	0	0	37	0	7	8	0	0	0
7	0	0	18	1		0	0	0	1	2500	0	0	37	0	7	8	0	0	0
7	0	0	32	1		1	0	1	1	2500	0	0	37	0	6	7	0	0	1
10	0	0	25	1		0	0	0	0	2500	0	0	37	0	7	8	0	0	0
11	0	0	20	1		0	0	0	1	2500	0	0	37	0	6	8	0	0	1
11	0	0	24	2		0	0	0	0	2500	0	0	37	0	7	8	0	0	0
4	0	0	20	1		0	0	0	1	2600	0	0	38	0	7	8	0	0	0
1	0	0	18	1		1	0	1	0	2700	0	0	38	0	7	8	0	0	0
4	0	0	26	1		0	0	0	0	2700	0	0	38	0	7	8	0	0	0
4	0	0	25	1		0	0	0	1	2700	0	0	38	0	7	8	0	0	0
6	0	0	24	2		0	0	0	1	2700	0	0	38	0	7	8	0	0	0
7	0	0	27	3		0	0	0	1	2700	0	0	38	0	7	8	0	0	0
1	0	0	20	2		0	0	0	0	2750	0	0	39	0	6	7	0	0	1
10	0	0	28	1		0	0	0	0	2750	0	0	39	0	7	8	0	0	0
2	0	0	27	2		0	0	0	1	2800	0	0	39	0	5	7	0	0	1
1	0	0	23	2		0	0	0	1	2900	0	0	34	1	7	8	0	0	0
1	0	0	21	2		0	0	0	1	3000	0	0	41	0	8	9	0	0	0
1	0	0	27	2		0	0	0	1	3000	0	0	41	0	7	8	0	0	0
1	0	0	32	3		0	0	0	0	3000	0	0	41	0	6	7	0	0	1
1	0	0	27	2		0	0	0	1	3000	0	0	41	0	6	7	0	0	1
1	0	0	18	1		0	0	0	0	3000	0	0	41	0	7	8	0	0	0
1	0	0	23	2		0	0	0	1	3000	0	0	41	0	7	8	0	0	0
2	0	0	22	1		0	0	0	0	3000	0	0	41	0	7	8	0	0	0
3	0	0	21	3		0	0	0	0	3000	0	0	41	0	8	9	0	0	0
4	0	0	25	3		0	0	0	1	3000	0	0	41	0	7	8	0	0	0
4	0	0	23	2		0	0	0	0	3000	0	0	41	0	7	8	0	0	0
4	0	0	21	1		1	0	1	0	3000	0	0	41	0	7	8	0	0	0
4	0	0	24	1		0	0	0	0	3000	0	0	41	0	7	8	0	0	0
10	0	0	20	1		0	0	0	0	3000	0	0	41	0	7	8	0	0	0
11	0	0	21	2		0	0	0	1	3000	0	0	41	0	7	8	0	0	0
11	0	0	25	3		0	0	0	1	3000	0	0	41	0	6	8	0	0	1
10	0	0	22	1		0	0	0	0	3000	0	0	41	0	4	6	0	0	1
1	0	0	17	1		0	0	0	0	3100	0	0	36	1	6	8	0	0	1
2	0	0	20	1		1	0	1	1	3100	0	0	36	1	7	8	0	0	0
2	0	0	20	1		0	0	0	1	3100	0	0	36	1	7	8	0	0	0
4	0	0	30	2		0	0	0	0	3100	0	0	36	1	7	8	0	0	0
4	0	0	25	1		0	0	0	0	3100	0	0	36	1	7	8	0	0	0
2	0	0	25	2		0	0	0	0	3200	0	0	42	0	7	8	0	0	0
2	0	0	28	2		0	0	0	0	3200	0	0	42	0	7	8	0	0	0
4	0	0	30	1		0	0	0	1	3200	0	0	42	0	7	8	0	0	0
10	0	0	22	1		0	0	0	1	3200	0	0	42	0	8	9	0	0	0
11	0	0	26	2		0	0	0	1	3200	0	0	42	0	7	8	0	0	0
1	0	0	21	2		0	0	0	0	3250	0	0	24	1	8	9	0	0	0
10	0	0	28	2		0	0	0	0	3250	0	0	24	1	7	8	0	0	0
10	0	0	32	2		0	0	0	1	3250	0	0	24	1	8	9	0	0	0
1	0	0	24	2		0	0	0	0	3300	0	0	24	1	7	8	0	0	0
2	0	0	24	1		0	0	0	0	3400	0	0	43	0	7	8	0	0	0
1	0	0	26	3		0	0	0	1	3500	0	0	43	0	6	8	0	0	1
1	0	0	30	3		0	0	0	0	3700	0	0	26	1	7	8	0	0	0
4	0	0	34	2		0	0	0	0	3700	0	0	26	1	7	8	0	0	0
4	0	0	25	3		0	0	0	1	3700	0	0	26	1	7	8	0	0	0
7	0	0	23	3		0	0	0	0	3700	0	0	26	1	5	7	0	0	1
10	0	0	21	1		0	0	0	0	3750	0	0	44	0	6	7	0	0	1
4	0	0	25	2		1	0	1	1	3800	0	0	44	0	7	8	0	0	0
4	0	0	21	2		0	0	0	0	3800	0	0	44	0	7	8	0	0	0
4	0	0	29	2		0	0	0	0	3800	0	0	44	0	7	8	0	0	0
4	0	0	25	3		1	0	1	1	3800	0	0	44	0	7	8	0	0	0
4	0	0	29	2		0	0	0	0	4000	0	0	28	1	7	8	0	0	0
10	0	0	28	2		0	0	0	0	4000	0	0	28	1	7	8	0	0	0
5	0	0	24	1		0	0	0	1	610	1	1	22	1	8	9	0	0	0
5	0	0	26	2		0	0	0	0	650	1	1	22	1	7	8	0	0	0
5	0	0	22	1		0	0	0	0	660	1	1	22	1	6	7	0	0	1
11	1	1	25	3		0	0	0	1	800	1	1	37	0	3	3	0	1	1
7	0	0	20	1		0	0	0	1	2000	1	0	33	1	7	8	0	0	0
7	0	0	18	1		0	0	0	1	2000	1	0	33	1	7	8	0	0	0
7	0	0	25	2		0	0	0	0	2100	1	0	34	1	7	8	0	0	0
7	0	0	25	2		0	0	0	1	2200	1	0	34	1	7	8	0	0	0
7	0	0	20	1		0	0	0	0	2250	1	0	35	1	7	8	0	0	0
7	0	0	23	1		0	0	0	1	2300	1	0	35	1	7	8	0	0	0
2	0	0	21	2		0	0	0	1	2400	1	0	36	1	6	8	0	0	1
7	0	0	20	1		0	0	0	1	2400	1	0	36	1	7	8	0	0	0
1	0	0	21	2		0	0	0	0	2500	0	0	37	0	7	8	0	0	0
1	0	0	20	2		0	0	0	0	2500	0	0	37	0	7	8	0	0	0
2	0	0	30	3		0	0	0	1	2500	0	0	37	0	7	8	0	0	0
4	0	0	22	2		0	0	0	0	2500	0	0	37	0	7	8	0	0	0
4	0	0	20	1		1	0	1	0	2500	0	0	37	0	7	8	0	0	0
6	0	0	20	1		1	0	1	0	2500	0	0	37	0	7	8	0	0	0
7	0	0	20	2		1	0	1	0	2500	0	0	37	0	7	8	0	0	0
7	0	0	21	1		1	0	1	0	2500	0	0	37	0	7	8	0	0	0
7	0	0	24	2		0	1	1	1	2500	0	0	37	0	7	8	0	0	0
10	0	0	20	3		0	0	0	1	2500	0	0	37	0	6	8	0	0	1
11	0	0	22	1		0	0	0	1	2500	0	0	37	0	6	8	0	0	1
1	0	0	30	2		1	0	1	1	2600	0	0	38	0	6	7	0	0	1
3	0	0	18	1		0	0	0	1	2600	0	0	38	0	7	9	0	0	0
4	0	0	23	1		0	0	0	1	2600	0	0	38	0	7	8	0	0	0
11	0	0	20	1		1	0	1	0	2605	0	0	38	0	6	8	0	0	1
11	0	0	20	1		1	0	1	0	2640	0	0	38	0	7	8	0	0	0
1	0	0	20	2		0	0	0	1	2700	0	0	38	0	7	8	0	0	0
1	0	0	28	2		0	1	1	0	2700	0	0	38	0	7	9	0	0	0
1	0	0	20	2		0	1	1	0	2700	0	0	38	0	7	8	0	0	0
2	0	0	22	1		1	0	1	0	2700	0	0	38	0	7	8	0	0	0
2	0	0	20	1		0	1	1	1	2700	0	0	38	0	7	8	0	0	0
10	0	0	25	1		0	0	0	1	2700	0	0	38	0	6	8	0	0	1
1	0	0	21	2		0	0	0	1	2750	0	0	39	0	7	8	0	0	0
8	0	0	23	1		1	0	1	0	2750	0	0	39	0	7	9	0	0	0
1	0	0	20	2		0	0	0	0	2800	0	0	39	0	8	9	0	0	0
1	0	0	21	2		0	1	1	0	2800	0	0	39	0	7	8	0	0	0
1	0	0	28	3		1	0	1	1	2800	0	0	39	0	5	8	0	0	1
1	0	0	24	2		0	1	1	1	2800	0	0	39	0	6	8	0	0	1
4	0	0	22	1		0	0	0	1	2800	0	0	39	0	7	8	0	0	0
11	0	0	22	1		0	0	0	0	2800	0	0	39	0	7	8	0	0	0
11	0	0	21	1		1	0	1	0	2840	0	0	40	0	6	8	0	0	1
1	0	0	33	2		0	0	0	1	2900	0	0	34	1	6	7	0	0	1
1	0	0	20	2		0	1	1	1	2900	0	0	34	1	5	7	0	0	1
4	0	0	27	1		0	0	0	1	2900	0	0	34	1	7	8	0	0	0
4	0	0	23	2		1	0	1	0	2900	0	0	34	1	7	8	0	0	0
4	0	0	27	2		0	0	0	1	2900	0	0	34	1	7	8	0	0	0
11	0	0	18	1		0	0	0	1	2900	0	0	34	1	5	8	0	0	1
12	0	0	24	1		0	0	0	1	2900	0	0	34	1	4	7	0	0	1
1	0	0	25	2		0	0	0	1	3000	0	0	41	0	7	8	0	0	0
1	0	0	25	3		0	0	0	1	3000	0	0	41	0	6	7	0	0	1
1	0	0	21	2		0	0	0	0	3000	0	0	41	0	7	8	0	0	0
1	0	0	30	2		0	1	1	0	3000	0	0	41	0	6	8	0	0	1
2	0	0	26	2		0	0	0	1	3000	0	0	41	0	4	6	0	0	1
4	0	0	34	3		0	0	0	0	3000	0	0	41	0	7	8	0	0	0
4	0	0	27	2		1	0	1	1	3000	0	0	41	0	7	8	0	0	0
7	0	0	20	1		1	0	1	0	3000	0	0	41	0	7	8	0	0	0
7	0	0	29	2		1	0	1	0	3000	0	0	41	0	7	8	0	0	0
7	0	0	23	1		0	0	0	0	3000	0	0	41	0	7	8	0	0	0
7	0	0	20	2		0	0	0	1	3000	0	0	41	0	7	8	0	0	0
7	0	0	21	1		0	0	0	0	3000	0	0	41	0	6	7	0	0	1
7	0	0	18	1		1	0	1	1	3000	0	0	41	0	7	8	0	0	0
10	0	0	26	2		0	0	0	0	3000	0	0	41	0	7	8	0	0	0
10	0	0	25	1		0	0	0	1	3000	0	0	41	0	7	8	0	0	0
11	0	0	21	1		0	0	0	0	3000	0	0	41	0	7	8	0	0	0
2	0	0	18	1		0	0	0	1	3000	0	0	41	0	2	5	0	0	1
11	0	0	26	2		1	0	1	1	3050	0	0	35	1	6	8	0	0	1
1	0	0	31	2		1	0	1	1	3100	0	0	36	1	6	8	0	0	1
1	0	0	20	2		1	0	1	1	3100	0	0	36	1	6	7	0	0	1
2	0	0	20	2		0	0	0	0	3100	0	0	36	1	7	8	0	0	0
3	0	0	23	1		0	0	0	0	3100	0	0	36	1	7	8	0	0	0
4	0	0	27	3		1	0	1	0	3100	0	0	36	1	7	8	0	0	0
7	0	0	20	1		1	0	1	1	3100	0	0	36	1	7	8	0	0	0
2	0	0	24	2		1	0	1	1	3150	0	0	36	1	7	8	0	0	0
1	0	0	22	2		1	0	1	1	3200	0	0	42	0	5	7	0	0	1
2	0	0	28	1		0	0	0	1	3200	0	0	42	0	7	8	0	0	0
4	0	0	27	2		1	0	1	0	3200	0	0	42	0	7	8	0	0	0
4	0	0	29	2		1	0	1	0	3200	0	0	42	0	7	8	0	0	0
10	0	0	23	1		0	0	0	1	3250	0	0	24	1	8	9	0	0	0
10	0	0	26	1		0	0	0	0	3250	0	0	24	1	7	8	0	0	0
11	0	0	26	2		0	0	0	1	3250	0	0	24	1	7	8	0	0	0
1	0	0	27	2		1	0	1	1	3300	0	0	24	1	7	8	0	0	0
1	0	0	31	2		0	1	1	1	3300	0	0	24	1	7	8	0	0	0
4	0	0	23	2		0	0	0	1	3300	0	0	24	1	7	8	0	0	0
1	0	0	27	2		1	0	1	0	3400	0	0	43	0	7	8	0	0	0
11	0	0	22	2		0	0	0	1	3400	0	0	43	0	7	8	0	0	0
1	0	0	22	1		0	1	1	0	3500	0	0	43	0	7	8	0	0	0
1	0	0	21	2		0	1	1	0	3500	0	0	43	0	6	8	0	0	1
4	0	0	23	2		0	0	0	0	3500	0	0	43	0	7	8	0	0	0
4	0	0	27	1		1	0	1	1	3500	0	0	43	0	7	8	0	0	0
4	0	0	28	1		1	0	1	0	3500	0	0	43	0	7	8	0	0	0
7	0	0	20	1		0	0	0	0	3500	0	0	43	0	7	8	0	0	0
8	0	0	24	1		1	0	1	0	3500	0	0	43	0	7	9	0	0	0
11	0	0	20	2		0	0	0	1	3500	0	0	43	0	7	8	0	0	0
1	0	0	20	2		1	0	1	0	3700	0	0	26	1	7	9	0	0	0
1	0	0	30	3		0	1	1	1	3800	0	0	44	0	7	8	0	0	0
1	0	0	23	2		0	1	1	0	4000	0	0	28	1	5	6	0	0	1
1	0	0	33	3		0	1	1	0	4600	0	0	44	0	8	9	0	0	0
1	0	0	32	1		1	0	1	0	4700	0	0	44	0	7	8	0	0	0
5	0	0	21	1		0	0	0	1	700	1	1	22	1	7	8	0	0	0
5	0	0	18	1		0	0	0	1	734	1	1	22	1	7	8	0	0	0
5	0	0	22	1		0	0	0	1	750	1	1	22	1	6	7	0	0	1
5	0	0	24	1		0	0	0	1	800	1	1	22	1	7	8	0	0	0
5	0	0	24	1		0	0	0	1	806	1	1	22	1	7	8	0	0	0
12	0	0	30	2		0	0	0	1	806	1	1	22	1	7	8	0	0	0
5	0	0	22	2		0	0	0	0	840	1	1	22	1	7	8	0	0	0
12	0	0	22	2		0	0	0	0	840	1	1	22	1	7	8	0	0	0
5	0	0	28	1		0	0	0	0	840	1	1	28	1	7	8	0	0	0
12	0	0	20	3		0	0	0	0	840	1	1	28	1	7	8	0	0	0
12	0	0	22	1		0	0	0	0	840	1	1	28	1	6	7	0	0	1
12	0	0	23	3		0	0	0	1	840	1	1	28	1	7	8	0	0	0
5	0	0	24	1		0	0	0	0	845	1	1	22	1	7	8	0	0	0
12	0	0	23	2		0	0	0	0	845	1	1	22	1	7	8	0	0	0
7	0	0	20	1		1	0	1	1	2000	1	0	33	1	7	8	0	0	0
7	0	0	20	1		0	0	0	1	2000	1	0	33	1	7	8	0	0	0
7	0	0	20	1		0	0	0	1	2200	1	0	34	1	5	8	0	0	1
1	0	0	28	2		0	0	0	1	2250	1	0	35	1	7	8	0	0	0
11	0	0	18	1		0	0	0	0	2250	1	0	35	1	6	7	0	0	1
1	0	0	21	2		0	0	0	1	2300	1	0	35	1	6	7	0	0	1
11	0	0	25	2		0	0	0	0	2400	1	0	36	1	7	8	0	0	0
11	0	0	20	2		1	0	1	0	2420	1	0	36	1	6	7	0	0	1
4	0	0	28	1		0	0	0	1	2500	0	0	37	0	7	8	0	0	0
4	0	0	28	1		0	0	0	1	2500	0	0	37	0	7	8	0	0	0
7	0	0	22	1		1	0	1	0	2500	0	0	37	0	7	8	0	0	0
7	0	0	21	2		0	0	0	0	2500	0	0	37	0	7	8	0	0	0
10	0	0	23	1		0	0	0	0	2500	0	0	37	0	7	8	0	0	0
11	0	0	32	3		0	0	0	1	2500	0	0	37	0	6	8	0	0	1
11	0	0	23	2		1	0	1	0	2585	0	0	38	0	7	8	0	0	0
4	0	0	36	3		0	0	0	0	2600	0	0	38	0	7	8	0	0	0
1	0	0	21	1		1	0	1	0	2700	0	0	38	0	6	7	0	0	1
4	0	0	33	2		0	0	0	0	2700	0	0	38	0	7	8	0	0	0
6	0	0	23	1		1	0	1	0	2700	0	0	38	0	7	8	0	0	0
7	0	0	25	3		0	0	0	1	2700	0	0	38	0	7	8	0	0	0
7	0	0	20	1		0	0	0	0	2700	0	0	38	0	7	8	0	0	0
10	0	0	18	1		0	0	0	0	2750	0	0	39	0	7	8	0	0	0
10	0	0	29	2		0	0	0	1	2750	0	0	39	0	7	8	0	0	0
11	0	0	25	1		0	0	0	1	2750	0	0	39	0	7	8	0	0	0
1	0	0	30	3		0	0	0	0	2800	0	0	39	0	6	7	0	0	1
1	0	0	30	2		0	1	1	1	2800	0	0	39	0	6	7	0	0	1
4	0	0	30	1		0	0	0	0	2800	0	0	39	0	7	8	0	0	0
5	0	0	21	1		0	0	0	1	2900	0	0	34	1	7	8	0	0	0
1	0	0	23	2		0	0	0	0	3000	0	0	41	0	7	8	0	0	0
1	0	0	17	1		0	0	0	0	3000	0	0	41	0	6	7	0	0	1
1	0	0	25	3		0	0	0	1	3000	0	0	41	0	7	8	0	0	0
2	0	0	17	1		0	0	0	1	3000	0	0	41	0	7	8	0	0	0
2	0	0	24	2		0	0	0	0	3000	0	0	41	0	7	8	0	0	0
2	0	0	26	2		0	0	0	0	3000	0	0	41	0	7	8	0	0	0
3	0	0	23	2		0	0	0	0	3000	0	0	41	0	7	8	0	0	0
4	0	0	26	2		0	0	0	1	3000	0	0	41	0	7	8	0	0	0
4	0	0	25	2		0	0	0	0	3000	0	0	41	0	7	8	0	0	0
4	0	0	36	2		1	0	1	0	3000	0	0	41	0	7	8	0	0	0
4	0	0	21	1		0	0	0	0	3000	0	0	41	0	7	8	0	0	0
4	0	0	22	2		0	0	0	1	3000	0	0	41	0	7	8	0	0	0
4	0	0	24	3		0	0	0	0	3000	0	0	41	0	7	8	0	0	0
4	0	0	24	1		1	0	1	1	3000	0	0	41	0	7	8	0	0	0
4	0	0	21	1		0	0	0	0	3000	0	0	41	0	7	8	0	0	0
4	0	0	30	1		0	0	0	0	3000	0	0	41	0	7	8	0	0	0
4	0	0	21	1		0	0	0	0	3000	0	0	41	0	7	8	0	0	0
4	0	0	21	1		0	0	0	0	3000	0	0	41	0	7	8	0	0	0
7	0	0	28	3		1	0	1	1	3000	0	0	41	0	7	8	0	0	0
7	0	0	27	2		0	0	0	1	3000	0	0	41	0	7	8	0	0	0
7	0	0	20	1		1	0	1	0	3000	0	0	41	0	7	8	0	0	0
8	0	0	26	3		0	0	0	1	3000	0	0	41	0	7	8	0	0	0
8	0	0	21	1		0	0	0	1	3000	0	0	41	0	8	9	0	0	0
8	0	0	22	2		1	0	1	0	3000	0	0	41	0	7	9	0	0	0
8	0	0	24	2		0	0	0	0	3000	0	0	41	0	7	9	0	0	0
10	0	0	21	1		0	0	0	1	3000	0	0	41	0	7	8	0	0	0
10	0	0	23	2		0	0	0	1	3000	0	0	41	0	7	8	0	0	0
10	0	0	20	1		0	0	0	1	3000	0	0	41	0	6	7	0	0	1
10	0	0	20	1		0	0	0	1	3000	0	0	41	0	6	8	0	0	1
10	0	0	20	1		0	0	0	1	3000	0	0	41	0	7	8	0	0	0
10	0	0	20	1		0	0	0	1	3000	0	0	41	0	7	8	0	0	0
8	0	0	25	3		0	0	0	1	3100	0	0	36	1	5	7	0	0	1
11	0	0	20	1		0	0	0	0	3100	0	0	36	1	8	9	0	0	0
11	0	0	30	2		0	0	0	0	3100	0	0	36	1	6	7	0	0	1
1	0	0	24	2		0	0	0	0	3200	0	0	42	0	7	8	0	0	0
1	0	0	30	2		0	0	0	0	3200	0	0	42	0	7	8	0	0	0
2	0	0	20	1		0	0	0	0	3200	0	0	42	0	7	8	0	0	0
2	0	0	18	1		1	0	1	1	3200	0	0	42	0	7	8	0	0	0
10	0	0	29	3		0	0	0	0	3250	0	0	24	1	8	9	0	0	0
10	0	0	25	1		0	0	0	1	3250	0	0	24	1	7	8	0	0	0
1	0	0	28	2		0	0	0	1	3300	0	0	24	1	7	8	0	0	0
2	0	0	26	2		0	0	0	1	3300	0	0	24	1	7	8	0	0	0
4	0	0	24	2		0	0	0	0	3300	0	0	24	1	7	8	0	0	0
4	0	0	26	2		0	0	0	1	3300	0	0	24	1	7	8	0	0	0
11	0	0	38	1		1	0	1	0	3310	0	0	43	0	6	8	0	0	1
4	0	0	23	1		0	0	0	1	3400	0	0	43	0	7	8	0	0	0
4	0	0	27	1		1	0	1	0	3400	0	0	43	0	6	7	0	0	1
4	0	0	23	1		0	0	0	1	3400	0	0	43	0	7	8	0	0	0
7	0	0	30	2		0	0	0	1	3400	0	0	43	0	7	8	0	0	0
8	0	0	17	1		0	0	0	1	3400	0	0	43	0	8	9	0	0	0
1	0	0	36	3		0	0	0	1	3500	0	0	43	0	6	7	0	0	1
2	0	0	17	1		0	0	0	0	3500	0	0	43	0	7	8	0	0	0
2	0	0	28	2		0	0	0	0	3500	0	0	43	0	7	8	0	0	0
4	0	0	38	3		0	0	0	0	3500	0	0	43	0	7	8	0	0	0
4	0	0	31	2		0	0	0	0	3500	0	0	43	0	7	8	0	0	0
4	0	0	25	1		0	0	0	0	3500	0	0	43	0	7	8	0	0	0
7	0	0	25	1		1	0	1	0	3500	0	0	43	0	7	9	0	0	0
7	0	0	25	2		0	0	0	1	3500	0	0	43	0	7	8	0	0	0
10	0	0	22	1		0	0	0	0	3500	0	0	43	0	7	8	0	0	0
10	0	0	20	2		0	0	0	0	3500	0	0	43	0	7	8	0	0	0
1	0	0	21	2		0	0	0	0	3500	0	0	43	0	4	6	0	0	1
2	0	0	32	3		1	0	1	0	3600	0	0	44	0	7	8	0	0	0
4	0	0	21	1		0	0	0	1	3600	0	0	44	0	7	8	0	0	0
1	0	0	26	2		0	0	0	1	3700	0	0	26	1	6	7	0	0	1
4	0	0	28	3		0	0	0	1	3700	0	0	26	1	7	8	0	0	0
4	0	0	21	2		0	0	0	1	3750	0	0	44	0	7	8	0	0	0
10	0	0	24	2		0	0	0	0	3800	0	0	44	0	7	8	0	0	0
1	0	0	21	2		0	0	0	0	4250	0	0	28	1	7	8	0	0	0
5	0	0	22	1		0	0	0	0	450			22	1	7	8	0	0	0
5	0	0	30	2		0	0	0	1	500	1	1	22	1	7	8	0	0	0
5	0	0	28	2		0	1	1	0	500	1	1	22	1	7	8	0	0	0
5	0	0	24	1		0	0	0	1	550	1	1	22	1	7	8	0	0	0
5	0	0	23	1		0	0	0	1	600	1	1	22	1	7	8	0	0	0
5	0	0	27	2		1	0	1	0	610	1	1	22	1	7	8	0	0	0
5	0	0	25	2		0	0	0	1	610	1	1	22	1	7	8	0	0	0
5	0	0	27	1		0	0	0	1	650	1	1	22	1	7	8	0	0	0
5	0	0	25	2		0	0	0	1	650	1	1	22	1	7	8	0	0	0
5	0	0	23	1		1	0	1	0	650	1	1	22	1	8	9	0	0	0
11	1	1	20	2		0	0	0	0	650	1	1	32	1	3	3	0	0	1
5	0	0	29	1		0	0	0	1	660	1	1	22	1	4	6	0	0	1
5	0	0	32	3		1	0	1	0	660	1	1	22	1	7	8	0	0	0
5	0	0	35	3		1	0	1	0	700	1	1	22	1	7	8	0	0	0
5	0	0	29	1		0	0	0	1	700	1	1	22	1	6	8	0	0	1
5	0	0	22	2		0	0	0	1	734	1	1	22	1	7	8	0	0	0
5	0	0	21	1		0	0	0	0	734	1	1	22	1	7	8	0	0	0
5	0	0	24	1		0	0	0	0	750	1	1	22	1	7	8	0	0	0
5	0	0	20	3		0	0	0	1	800	1	1	22	1	7	8	0	0	0
5	0	0	18	1		1	0	1	0	840	1	1	26	1	7	8	0	0	0
5	0	0	20	2		0	0	0	0	900	1	1	22	1	7	8	0	0	0
12	0	0	20	1		1	0	1	1	900	1	1	22	1	7	8	0	0	0
11	1	1	22	2		0	0	0	1	900	1	1	26	1	0	0	0	0	1
5	0	0	35	3		0	0	0	1	1000	1	1	22	1	7	8	0	0	0
12	0	0	26	1		0	0	0	0	1000	1	1	22	1	7	8	0	0	0
5	0	0	28	2		1	0	1	0	1035	1	1	22	1	7	8	0	0	0
12	0	0	21	1		0	0	0	1	1035	1	1	22	1	7	8	0	0	0
5	0	0	23	1		0	0	0	0	1040	1	1	22	1	7	8	0	0	0
11	0	0	20	2		0	0	0	0	1900	1	0	33	1	1	2	0	0	1
1	0	0	23	2		1	0	1	1	2200	1	0	34	1	7	8	0	0	0
8	0	0	25	1		0	0	0	1	2250	1	0	35	1	7	8	0	0	0
10	0	0	20	1		0	0	0	1	2250	1	0	35	1	7	8	0	0	0
11	0	0	21	2		0	0	0	1	2250	1	0	35	1	6	8	0	0	1
1	0	0	22	2		0	0	0	0	2500	0	0	37	0	7	8	0	0	0
4	0	0	25	2		0	0	0	0	2500	0	0	37	0	7	8	0	0	0
4	0	0	24	1		1	0	1	0	2500	0	0	37	0	6	7	0	0	1
7	0	0	28	1		1	0	1	0	2500	0	0	37	0	7	8	0	0	0
7	0	0	20	1		0	0	0	1	2500	0	0	37	0	8	9	0	0	0
8	0	0	17	1		0	0	0	0	2500	0	0	37	0	5	7	0	0	1
8	0	0	18	1		0	0	0	0	2500	0	0	37	0	6	7	0	0	1
8	0	0	21	1		0	0	0	1	2500	0	0	37	0	8	9	0	0	0
11	0	0	20	1		0	0	0	0	2500	0	0	37	0	7	8	0	0	0
11	0	0	25	1		0	0	0	1	2500	0	0	37	0	7	8	0	0	0
8	0	0	18	1		0	0	0	1	2600	0	0	38	0	7	8	0	0	0
11	0	0	17	1		0	0	0	1	2600	0	0	38	0	5	6	0	0	1
11	0	0	25	3		0	0	0	0	2600	0	0	38	0	7	8	0	0	0
10	0	0	23	1		0	0	0	0	2600	0	0	38	0	5	6	0	0	1
8	0	0	35	3		0	0	0	0	2700	0	0	38	0	8	9	0	0	0
8	0	0	20	1		0	0	0	1	2700	0	0	38	0	5	6	0	0	1
11	0	0	20	1		0	0	0	1	2700	0	0	38	0	7	8	0	0	0
8	0	0	20	1		0	0	0	0	2750	0	0	39	0	7	8	0	0	0
10	0	0	25	2		0	0	0	1	2750	0	0	39	0	8	9	0	0	0
2	0	0	23	2		0	0	0	0	2800	0	0	39	0	7	8	0	0	0
4	0	0	24	1		0	0	0	1	2800	0	0	39	0	7	8	0	0	0
4	0	0	27	1		0	0	0	1	2800	0	0	39	0	6	7	0	0	1
4	0	0	24	1		0	0	0	1	2800	0	0	39	0	7	8	0	0	0
7	0	0	20	1		0	0	0	1	2800	0	0	39	0	8	9	0	0	0
1	0	0	18	1		0	0	0	1	2900	0	0	34	1	7	8	0	0	0
1	0	0	30	2		0	0	0	1	2900	0	0	34	1	7	8	0	0	0
4	0	0	25	1		0	0	0	0	2900	0	0	34	1	7	8	0	0	0
4	0	0	27	3		0	0	0	0	2900	0	0	34	1	8	9	0	0	0
4	0	0	25	1		1	0	1	0	2900	0	0	34	1	7	8	0	0	0
12	0	0	21	1		0	0	0	0	2900	0	0	34	1	7	8	0	0	0
1	0	0	22	2		0	0	0	0	3000	0	0	41	0	8	9	0	0	0
1	0	0	26	3		0	1	1	0	3000	0	0	41	0	6	7	0	0	1
4	0	0	18	1		0	0	0	1	3000	0	0	41	0	7	8	0	0	0
4	0	0	22	2		0	0	0	1	3000	0	0	41	0	7	8	0	0	0
4	0	0	20	1		0	0	0	0	3000	0	0	41	0	7	8	0	0	0
4	0	0	26	3		0	0	0	0	3000	0	0	41	0	7	8	0	0	0
4	0	0	25	1		0	0	0	0	3000	0	0	41	0	7	8	0	0	0
4	0	0	34	2		0	0	0	0	3000	0	0	41	0	7	8	0	0	0
4	0	0	34	2		0	0	0	0	3000	0	0	41	0	7	8	0	0	0
4	0	0	22	2		0	0	0	1	3000	0	0	41	0	7	8	0	0	0
6	0	0	26	2		0	0	0	1	3000	0	0	41	0	7	8	0	0	0
7	0	0	24	1		0	0	0	1	3000	0	0	41	0	7	8	0	0	0
7	0	0	24	1		0	0	0	0	3000	0	0	41	0	6	7	0	0	1
7	0	0	20	1		0	0	0	1	3000	0	0	41	0	7	8	0	0	0
7	0	0	21	2		1	0	1	1	3000	0	0	41	0	7	8	0	0	0
7	0	0	29	1		0	0	0	0	3000	0	0	41	0	7	8	0	0	0
7	0	0	26	2		1	0	1	0	3000	0	0	41	0	7	8	0	0	0
8	0	0	20	1		0	0	0	0	3000	0	0	41	0	8	9	0	0	0
8	0	0	24	2		0	0	0	1	3000	0	0	41	0	8	9	0	0	0
8	0	0	25	3		0	0	0	0	3000	0	0	41	0	7	8	0	0	0
8	0	0	24	2		1	0	1	1	3000	0	0	41	0	7	8	0	0	0
10	0	0	20	1		0	0	0	1	3000	0	0	41	0	7	8	0	0	0
10	0	0	22	1		0	0	0	0	3000	0	0	41	0	7	8	0	0	0
10	0	0	22	1		0	0	0	0	3000	0	0	41	0	7	8	0	0	0
11	0	0	23	1		1	0	1	0	3015	0	0	35	1	7	8	0	0	0
1	0	0	30	3		1	0	1	1	3100	0	0	36	1	6	7	0	0	1
1	0	0	29	2		0	1	1	0	3100	0	0	36	1	7	8	0	0	0
2	0	0	20	2		0	0	0	1	3100	0	0	36	1	7	8	0	0	0
5	0	0	20	1		0	0	0	0	3100	0	0	36	1	7	8	0	0	0
1	0	0	25	2		0	0	0	0	3200	0	0	42	0	6	7	0	0	1
1	0	0	25	2		0	0	0	0	3200	0	0	42	0	7	8	0	0	0
1	0	0	33	3		1	0	1	1	3200	0	0	42	0	7	8	0	0	0
2	0	0	29	2		0	1	1	1	3200	0	0	42	0	7	8	0	0	0
7	0	0	21	1		1	0	1	0	3200	0	0	42	0	7	8	0	0	0
6	0	0	23	1		0	0	0	1	3200	0	0	42	0	5	6	0	0	1
7	0	0	30	3		0	0	0	1	3250	0	0	24	1	7	8	0	0	0
8	0	0	20	1		0	0	0	1	3250	0	0	24	1	6	8	0	0	1
8	0	0	25	1		1	0	1	1	3250	0	0	24	1	6	8	0	0	1
10	0	0	26	1		0	0	0	1	3250	0	0	24	1	7	8	0	0	0
1	0	0	17	1		0	0	0	0	3300	0	0	24	1	8	9	0	0	0
2	0	0	23	1		1	0	1	1	3300	0	0	24	1	7	8	0	0	0
4	0	0	18	1		0	0	0	1	3400	0	0	43	0	7	8	0	0	0
4	0	0	24	2		0	0	0	0	3400	0	0	43	0	7	8	0	0	0
7	0	0	28	3		0	0	0	0	3400	0	0	43	0	7	8	0	0	0
7	0	0	23	2		0	0	0	1	3400	0	0	43	0	7	8	0	0	0
10	0	0	20	1		0	0	0	1	3400	0	0	43	0	8	9	0	0	0
1	0	0	18	1		0	0	0	0	3500	0	0	43	0	7	8	0	0	0
1	0	0	35	3		0	0	0	0	3500	0	0	43	0	6	7	0	0	1
1	0	0	26	2		1	0	1	0	3500	0	0	43	0	6	7	0	0	1
4	0	0	21	1		1	0	1	1	3500	0	0	43	0	7	8	0	0	0
4	0	0	23	1		0	0	0	1	3500	0	0	43	0	7	8	0	0	0
6	0	0	27	3		0	0	0	0	3500	0	0	43	0	7	9	0	0	0
7	0	0	22	1		0	0	0	0	3500	0	0	43	0	6	8	0	0	1
8	0	0	24	1		0	0	0	1	3500	0	0	43	0	7	8	0	0	0
11	0	0	23	1		0	0	0	1	3500	0	0	43	0	7	8	0	0	0
11	0	0	21	1		0	0	0	0	3500	0	0	43	0	7	8	0	0	0
11	0	0	20	2		0	0	0	0	3500	0	0	43	0	7	8	0	0	0
1	0	0	30	3		0	0	0	0	3600	0	0	44	0	7	8	0	0	0
4	0	0	22	2		1	0	1	1	3700	0	0	26	1	7	8	0	0	0
4	0	0	27	2		0	1	1	1	3750	0	0	44	0	8	9	0	0	0
10	0	0	28	2		0	0	0	0	3750	0	0	44	0	7	8	0	0	0
4	0	0	23	3		0	0	0	0	3800	0	0	44	0	7	8	0	0	0
11	0	0	20	1		0	0	0	0	3800	0	0	44	0	7	8	0	0	0
4	0	0	33	1		0	0	0	1	400			25	1	7	8	0	0	0
7	0	0	28	2		0	0	0	1	400			25	1	3	3	0	0	1
5	0	0	18	1		0	0	0	1	610	1	1	22	1	7	8	0	0	0
5	0	0	24	1		0	0	0	0	650	1	1	22	1	7	8	0	0	0
5	0	0	31	3		0	0	0	0	660	1	1	22	1	7	8	0	0	0
5	0	0	24	1		0	0	0	1	700	1	1	22	1	7	8	0	0	0
5	0	0	27	2		0	0	0	0	806	1	1	22	1	7	8	0	0	0
5	0	0	20	1		0	0	0	1	840	1	1	22	1	7	8	0	0	0
5	0	0	25	2		0	0	0	0	845	1	1	22	1	7	8	0	0	0
5	0	0	23	1		0	0	0	0	900	1	1	22	1	7	8	0	0	0
5	0	0	22	1		0	0	0	0	1000	1	1	22	1	7	8	0	0	0
7	0	0	29	3		0	0	0	1	1000	1	1	27	1	6	7	0	0	1
5	0	0	21	1		0	0	0	1	1035	1	1	22	1	7	8	0	0	0
5	0	0	22	2		0	0	0	0	1040	1	1	22	1	7	8	0	0	0
10	0	0	21	1		0	0	0	1	2000	1	0	33	1	7	8	0	0	0
10	0	0	21	1		0	0	0	1	2000	1	0	33	1	7	8	0	0	0
1	0	0	23	2		0	0	0	0	2300	1	0	35	1	7	8	0	0	0
11	0	0	16	1		0	0	0	0	2400	1	0	36	1	7	8	0	0	0
1	0	0	20	2		0	0	0	0	2500	0	0	37	0	7	8	0	0	0
1	0	0	23	3		0	0	0	1	2500	0	0	37	0	7	8	0	0	0
1	0	0	31	2		0	1	1	1	2500	0	0	37	0	7	8	0	0	0
4	0	0	27	1		0	0	0	1	2500	0	0	37	0	7	8	0	0	0
7	0	0	28	3		0	0	0	1	2500	0	0	37	0	7	8	0	0	0
8	0	0	27	3		0	0	0	0	2500	0	0	37	0	7	8	0	0	0
8	0	0	18	1		0	0	0	0	2500	0	0	37	0	6	7	0	0	1
8	0	0	30	2		0	0	0	1	2500	0	0	37	0	7	8	0	0	0
10	0	0	34	3		0	0	0	0	2500	0	0	37	0	8	9	0	0	0
7	0	0	21	2		0	0	0	1	2600	0	0	38	0	7	8	0	0	0
8	0	0	25	2		0	0	0	1	2600	0	0	38	0	7	8	0	0	0
11	0	0	22	1		0	0	0	1	2600	0	0	38	0	7	8	0	0	0
4	0	0	20	1		0	0	0	1	2700	0	0	38	0	7	8	0	0	0
7	0	0	28	3		0	0	0	0	2700	0	0	38	0	7	8	0	0	0
7	0	0	29	1		0	0	0	1	2700	0	0	38	0	6	8	0	0	1
10	0	0	20	1		0	0	0	1	2700	0	0	38	0	6	8	0	0	1
10	0	0	22	1		0	0	0	1	2750	0	0	39	0	7	8	0	0	0
10	0	0	25	1		0	0	0	1	2750	0	0	39	0	6	7	0	0	1
1	0	0	23	2		0	1	1	1	2800	0	0	39	0	7	8	0	0	0
1	0	0	22	3		0	1	1	1	2800	0	0	39	0	7	8	0	0	0
1	0	0	23	2		1	0	1	1	2800	0	0	39	0	6	7	0	0	1
2	0	0	25	2		0	0	0	0	2800	0	0	39	0	7	8	0	0	0
1	0	0	20	2		0	0	0	0	2900	0	0	34	1	7	8	0	0	0
11	0	0	21	1		1	0	1	1	2910	0	0	40	0	7	8	0	0	0
11	0	0	47	4		1	0	1	1	2990	0	0	40	0	7	8	0	0	0
1	0	0	25	2		0	0	0	0	3000	0	0	41	0	6	7	0	0	1
1	0	0	28	3		1	0	1	0	3000	0	0	41	0	6	8	0	0	1
1	0	0	35	3		0	1	1	0	3000	0	0	41	0	6	8	0	0	1
3	0	0	24	1		0	0	0	1	3000	0	0	41	0	7	8	0	0	0
4	0	0	21	1		0	0	0	0	3000	0	0	41	0	7	8	0	0	0
6	0	0	32	2		0	0	0	1	3000	0	0	41	0	5	6	0	0	1
7	0	0	23	1		1	0	1	1	3000	0	0	41	0	7	8	0	0	0
7	0	0	23	1		0	0	0	1	3000	0	0	41	0	7	8	0	0	0
7	0	0	22	1		0	0	0	0	3000	0	0	41	0	7	8	0	0	0
8	0	0	22	2		0	0	0	0	3000	0	0	41	0	7	8	0	0	0
8	0	0	23	1		0	0	0	0	3000	0	0	41	0	8	9	0	0	0
10	0	0	20	1		0	0	0	0	3000	0	0	41	0	7	8	0	0	0
10	0	0	22	1		0	0	0	1	3000	0	0	41	0	8	9	0	0	0
11	0	0	16	1		0	0	0	0	3000	0	0	41	0	6	8	0	0	1
11	0	0	25	3		0	0	0	0	3000	0	0	41	0	6	8	0	0	1
11	0	0	27	2		0	0	0	1	3000	0	0	41	0	6	8	0	0	1
11	0	0	23	2		0	0	0	1	3000	0	0	41	0	7	8	0	0	0
11	0	0	33	2		0	0	0	0	3000	0	0	41	0	7	8	0	0	0
4	0	0	16	1		0	0	0	1	3100	0	0	36	1	7	8	0	0	0
5	0	0	21	1		0	0	0	0	3100	0	0	36	1	7	8	0	0	0
2	0	0	22	1		0	0	0	0	3106	0	0	36	1	7	8	0	0	0
1	0	0	21	2		1	0	1	0	3200	0	0	42	0	8	9	0	0	0
4	0	0	25	2		0	0	0	1	3200	0	0	42	0	7	8	0	0	0
6	0	0	20	1		0	0	0	1	3200	0	0	42	0	7	8	0	0	0
8	0	0	22	2		0	0	0	0	3200	0	0	42	0	7	8	0	0	0
8	0	0	25	2		0	0	0	0	3200	0	0	42	0	8	9	0	0	0
10	0	0	25	2		0	0	0	0	3200	0	0	42	0	7	8	0	0	0
1	0	0	21	1		0	0	0	1	3250	0	0	24	1	8	9	0	0	0
6	0	0	25	2		0	0	0	0	3250	0	0	24	1	2	5	0	0	1
8	0	0	25	2		0	0	0	0	3250	0	0	24	1	8	10	0	0	0
11	0	0	26	1		0	0	0	0	3250	0	0	24	1	7	8	0	0	0
2	0	0	22	1		0	0	0	0	3400	0	0	43	0	6	8	0	0	1
7	0	0	24	1		1	0	1	1	3400	0	0	43	0	7	8	0	0	0
11	0	0	23	3		0	0	0	0	3400	0	0	43	0	5	8	0	0	1
4	0	0	35	3		0	0	0	1	3500	0	0	43	0	7	8	0	0	0
7	0	0	33	2		0	0	0	0	3500	0	0	43	0	3	3	0	0	1
8	0	0	20	1		0	0	0	0	3500	0	0	43	0	7	8	0	0	0
11	0	0	25	1		0	0	0	1	3500	0	0	43	0	6	8	0	0	1
11	0	0	24	1		0	0	0	0	3500	0	0	43	0	7	8	0	0	0
1	0	0	32	3		1	0	1	1	3600	0	0	44	0	7	8	0	0	0
4	0	0	30	2		0	0	0	1	3600	0	0	44	0	8	9	0	0	0
1	0	0	25	2		0	0	0	0	3700	0	0	26	1	7	8	0	0	0
4	0	0	22	1		0	0	0	1	3700	0	0	26	1	7	8	0	0	0
1	0	0	20	2		0	0	0	0	3800	0	0	44	0	7	8	0	0	0
1	0	0	23	2		0	1	1	1	3800	0	0	44	0	7	8	0	0	0
11	0	0	23	1		0	0	0	0	3900	0	0	44	0	6	8	0	0	1
4	0	0	23	1		0	0	0	1	4000	0	0	28	1	7	8	0	0	0
7	0	0	29	3		0	0	0	0	4000	0	0	28	1	7	8	0	0	0
11	0	0	20	1		1	0	1	0	4080	0	0	44	0	7	8	0	0	0
6	0	0	23	2		0	0	0	0	4400	0	0	28	1	6	7	0	0	1
11	0	0	25	3		0	0	0	0	4500	0	0	44	0	7	8	0	0	0
6	0	0	25	3		0	0	0	0	400			25	1	6	9	0	0	1
5	0	0	30	2		0	1	1	0	425			24	1	7	8	0	0	0
5	0	0	22	1		0	0	0	0	425			24	1	7	8	0	0	0
4	0	0	27	1		0	0	0	1	500	1	1	26	1	0	0	0	0	1
12	1	1	22	1		0	0	0	1	610	1	1	22	1	3	3	0	1	1
12	0	0	25	1		1	0	1	0	650	1	1	22	1	7	8	0	0	0
5	0	0	25	1		0	0	0	0	734	1	1	22	1	3	3	0	0	1
5	0	0	21	2		0	1	1	0	750	1	1	22	1	7	8	0	0	0
5	0	0	25	1		0	0	0	0	750	1	1	22	1	4	5	0	0	1
5	0	0	30	1		1	0	1	1	800	1	1	22	1	7	8	0	0	0
5	0	0	30	2		1	0	1	0	806	1	1	22	1	7	8	0	0	0
5	0	0	26	2		0	1	1	1	840	1	1	22	1	7	8	0	0	0
5	0	0	20	1		0	0	0	0	840	1	1	26	1	9	10	0	0	0
5	0	0	20	1		0	0	0	0	840	1	1	26	1	7	8	0	0	0
5	0	0	27	2		1	0	1	0	845	1	1	22	1	7	8	0	0	0
5	0	0	23	1		1	0	1	0	900	1	1	22	1	7	8	0	0	0
5	0	0	22	1		0	0	0	1	1000	1	1	22	1	7	8	0	0	0
5	0	0	33	2		0	0	0	0	1035	1	1	22	1	7	8	0	0	0
12	1	1	24	2		0	0	0	1	1040	1	1	22	1	3	3	0	1	1
1	0	0	24	2		0	0	0	0	1900	1	0	33	1	7	8	0	0	0
7	0	0	22	1		1	0	1	1	2000	1	0	33	1	6	8	0	0	1
7	0	0	22	3		0	0	0	0	2000	1	0	33	1	6	7	0	0	1
11	1	1	30	1		0	0	0	0	2000	1	0	33	1	3	3	0	0	1
1	0	0	21	2		0	0	0	1	2250	1	0	35	1	6	7	0	0	1
8	0	0	25	1		0	1	1	1	2250	1	0	35	1	8	9	0	0	0
6	0	0	17	1		0	0	0	0	2300	1	0	35	1	6	8	0	0	1
1	0	0	25	2		0	0	0	0	2400	1	0	36	1	6	7	0	0	1
1	0	0	31	2		0	0	0	1	2400	1	0	36	1	6	7	0	0	1
4	0	0	39	2		1	0	1	0	2400	1	0	36	1	7	8	0	0	0
1	0	0	23	1		0	0	0	0	2500	0	0	37	0	8	8	0	0	0
1	0	0	24	2		0	0	0	1	2500	0	0	37	0	6	7	0	0	1
1	0	0	26	2		0	0	0	0	2500	0	0	37	0	7	8	0	0	0
1	0	0	23	2		0	0	0	0	2500	0	0	37	0	6	8	0	0	1
1	0	0	30	2		0	0	0	0	2500	0	0	37	0	7	8	0	0	0
1	0	0	27	2		0	0	0	0	2500	0	0	37	0	6	7	0	0	1
2	0	0	22	1		0	0	0	1	2500	0	0	37	0	6	7	0	0	1
2	0	0	26	3		0	0	0	0	2500	0	0	37	0	7	8	0	0	0
4	0	0	17	1		0	0	0	1	2500	0	0	37	0	7	8	0	0	0
6	0	0	29	1		1	0	1	0	2500	0	0	37	0	7	8	0	0	0
7	0	0	21	1		1	0	1	0	2500	0	0	37	0	7	8	0	0	0
7	0	0	25	1		1	0	1	1	2500	0	0	37	0	6	8	0	0	1
8	0	0	23	2		0	1	1	0	2500	0	0	37	0	7	8	0	0	0
8	0	0	26	1		1	0	1	0	2500	0	0	37	0	7	8	0	0	0
10	0	0	24	2		0	0	0	0	2500	0	0	37	0	7	8	0	0	0
10	0	0	20	3		0	0	0	1	2500	0	0	37	0	6	8	0	0	1
11	0	0	27	2		0	0	0	0	2500	0	0	37	0	7	8	0	0	0
11	0	0	28	1		0	0	0	1	2500	0	0	37	0	7	8	0	0	0
1	0	0	24	2		0	0	0	1	2600	0	0	38	0	7	8	0	0	0
4	0	0	18	1		0	0	0	0	2600	0	0	38	0	7	8	0	0	0
1	0	0	22	2		0	0	0	1	2700	0	0	38	0	7	8	0	0	0
1	0	0	33	3		1	0	1	0	2700	0	0	38	0	5	6	0	0	1
4	0	0	23	1		0	0	0	0	2700	0	0	38	0	7	8	0	0	0
4	0	0	24	1		1	0	1	1	2700	0	0	38	0	7	8	0	0	0
4	0	0	23	1		0	0	0	0	2700	0	0	38	0	7	8	0	0	0
4	0	0	24	1		0	0	0	1	2700	0	0	38	0	7	8	0	0	0
8	0	0	29	3		0	1	1	1	2700	0	0	38	0	7	8	0	0	0
1	0	0	20	2		0	0	0	1	2750	0	0	39	0	6	7	0	0	1
1	0	0	27	2		0	0	0	0	2750	0	0	39	0	8	9	0	0	0
8	0	0	30	3		0	0	0	1	2750	0	0	39	0	8	9	0	0	0
11	0	0	40	3		0	0	0	0	2750	0	0	39	0	5	6	0	0	1
2	0	0	21	1		0	0	0	1	2800	0	0	39	0	7	8	0	0	0
2	0	0	21	1		0	0	0	0	2800	0	0	39	0	7	8	0	0	0
4	0	0	20	1		1	0	1	1	2800	0	0	39	0	7	8	0	0	0
4	0	0	23	1		0	0	0	1	2800	0	0	39	0	7	8	0	0	0
10	0	0	25	2		0	0	0	0	2800	0	0	39	0	7	8	0	0	0
2	0	0	42	3		0	0	0	0	2800	0	0	39	0	3	4	0	0	1
2	0	0	22	2		0	0	0	0	2900	0	0	34	1	7	8	0	0	0
7	0	0	30	2		1	0	1	0	2900	0	0	34	1	7	8	0	0	0
7	0	0	33	2		0	1	1	1	2900	0	0	34	1	7	8	0	0	0
8	0	0	20	2		0	0	0	1	2900	0	0	34	1	7	8	0	0	0
11	0	0	32	3		0	0	0	1	2900	0	0	34	1	7	8	0	0	0
1	0	0	26	3		0	0	0	0	3000	0	0	41	0	7	8	0	0	0
1	0	0	21	2		0	0	0	0	3000	0	0	41	0	7	8	0	0	0
1	0	0	20	2		0	0	0	0	3000	0	0	41	0	7	8	0	0	0
1	0	0	31	2		1	0	1	0	3000	0	0	41	0	7	9	0	0	0
4	0	0	28	2		1	0	1	0	3000	0	0	41	0	7	8	0	0	0
4	0	0	21	1		0	0	0	1	3000	0	0	41	0	7	8	0	0	0
4	0	0	22	1		0	0	0	0	3000	0	0	41	0	0	0	0	0	1
4	0	0	22	2		1	0	1	0	3000	0	0	41	0	7	8	0	0	0
4	0	0	24	1		0	0	0	0	3000	0	0	41	0	7	8	0	0	0
6	0	0	20	1		0	0	0	0	3000	0	0	41	0	7	8	0	0	0
7	0	0	25	2		0	0	0	0	3000	0	0	41	0	7	8	0	0	0
7	0	0	22	1		1	0	1	0	3000	0	0	41	0	7	8	0	0	0
7	0	0	33	3		0	0	0	0	3000	0	0	41	0	7	8	0	0	0
8	0	0	23	2		0	0	0	1	3000	0	0	41	0	7	8	0	0	0
10	0	0	21	2		0	0	0	0	3000	0	0	41	0	7	8	0	0	0
10	0	0	35	2		0	0	0	1	3000	0	0	41	0	6	7	0	0	1
10	0	0	20	1		0	0	0	0	3000	0	0	41	0	7	8	0	0	0
11	0	0	31	3		0	0	0	0	3000	0	0	41	0	6	8	0	0	1
11	0	0	29	2		0	0	0	0	3000	0	0	41	0	7	8	0	0	0
11	0	0	22	2		0	0	0	0	3000	0	0	41	0	0	0	0	0	1
11	0	0	18	1		1	0	1	0	3035	0	0	41	0	6	8	0	0	1
11	0	0	20	1		1	0	1	1	3045	0	0	41	0	7	8	0	0	0
1	0	0	17	1		1	0	1	0	3100	0	0	36	1	5	7	0	0	1
2	0	0	16	1		0	0	0	1	3100	0	0	36	1	3	3	0	0	1
2	0	0	23	2		0	0	0	1	3100	0	0	36	1	7	8	0	0	0
5	0	0	27	2		0	0	0	0	3100	0	0	36	1	3	3	0	0	1
7	0	0	22	1		0	0	0	1	3100	0	0	36	1	6	8	0	0	1
8	0	0	25	2		0	0	0	0	3100	0	0	36	1	3	3	0	0	1
4	0	0	24	2		0	0	0	1	3200	0	0	42	0	7	8	0	0	0
4	0	0	20	1		0	0	0	0	3200	0	0	42	0	7	8	0	0	0
1	0	0	31	2		0	0	0	0	3250	0	0	24	1	5	7	0	0	1
10	0	0	26	2		0	0	0	1	3250	0	0	24	1	8	9	0	0	0
10	0	0	23	1		0	0	0	0	3250	0	0	24	1	5	6	0	0	1
4	0	0	24	2		0	0	0	1	3300	0	0	24	1	7	8	0	0	0
11	0	0	18	1		0	0	0	0	3300	0	0	24	1	7	8	0	0	0
11	0	0	25	2		0	0	0	1	3300	0	0	24	1	7	8	0	0	0
4	0	0	26	3		0	0	0	0	3400	0	0	43	0	7	8	0	0	0
4	0	0	18	1		0	0	0	0	3400	0	0	43	0	8	9	0	0	0
4	0	0	29	2		0	0	0	0	3400	0	0	43	0	7	8	0	0	0
6	0	0	21	1		0	0	0	1	3400	0	0	43	0	7	8	0	0	0
4	0	0	24	3		0	0	0	1	3500	0	0	43	0	7	8	0	0	0
4	0	0	38	3		0	0	0	1	3500	0	0	43	0	7	8	0	0	0
4	0	0	24	2		0	0	0	0	3500	0	0	43	0	7	8	0	0	0
6	0	0	28	2		0	0	0	0	3500	0	0	43	0	7	8	0	0	0
7	0	0	25	2		0	0	0	1	3500	0	0	43	0	7	8	0	0	0
10	0	0	26	2		0	0	0	0	3500	0	0	43	0	7	8	0	0	0
10	0	0	28	1		0	0	0	0	3500	0	0	43	0	5	7	0	0	1
11	0	0	23	2		0	0	0	1	3500	0	0	43	0	6	7	0	0	1
2	0	0	30	3		0	0	0	0	3600	0	0	44	0	6	7	0	0	1
4	0	0	25	2		0	0	0	0	3600	0	0	44	0	7	8	0	0	0
4	0	0	25	2		0	0	0	1	3700	0	0	26	1	7	8	0	0	0
1	0	0	26	2		0	0	0	1	3800	0	0	44	0	7	8	0	0	0
2	0	0	25	1		0	0	0	1	3900	0	0	44	0	7	8	0	0	0
2	0	0	29	1		0	1	1	0	4000	0	0	28	1	7	8	0	0	0
2	0	0	22	2		0	0	0	0	400			25	1	3	3	0	0	1
5	0	0	20	1		0	0	0	0	610	1	1	22	1	7	8	0	0	0
5	0	0	21	1		1	0	1	0	650	1	1	22	1	7	8	0	0	0
5	0	0	22	1		0	0	0	1	660	1	1	22	1	7	8	0	0	0
12	0	0	27	3		0	0	0	0	660	1	1	22	1	7	8	0	0	0
5	0	0	22	1		0	0	0	1	700	1	1	22	1	7	8	0	0	0
12	0	0	22	1		0	0	0	0	700	1	1	22	1	7	8	0	0	0
5	0	0	24	3		0	0	0	1	840	1	1	26	1	8	9	0	0	0
7	0	0	25	2		0	0	0	0	1000	1	1	27	1	7	0	0	0	0
5	0	0	20	1		0	0	0	1	1040	1	1	22	1	7	8	0	0	0
1	0	0	31	3		0	0	0	0	1200	1	1	31	1	7	8	0	0	0
4	0	0	30	2		0	0	0	1	1200	1	1	31	1	6	7	0	0	1
10	0	0	22	1		0	0	0	0	1700	1	0	32	1	4	6	0	0	1
11	0	0	35	3		0	0	0	1	1900	1	0	33	1	6	7	0	0	1
1	0	0	26	2		0	0	0	1	2000	1	0	33	1	5	7	0	0	1
1	0	0	23	2		0	0	0	0	2100	1	0	34	1	7	8	0	0	0
4	0	0	36	3		0	0	0	0	2200	1	0	34	1	7	8	0	0	0
1	0	0	20	2		0	0	0	0	2250	1	0	35	1	7	8	0	0	0
10	0	0	25	1		0	0	0	1	2250	1	0	35	1	7	8	0	0	0
4	0	0	18	1		0	0	0	1	2300	1	0	35	1	7	8	0	0	0
4	0	0	28	1		0	0	0	0	2400	1	0	36	1	7	8	0	0	0
1	0	0	35	2		0	0	0	1	2500	0	0	37	0	8	9	0	0	0
1	0	0	20	2		1	0	1	1	2500	0	0	37	0	5	7	0	0	1
2	0	0	29	2		0	0	0	1	2500	0	0	37	0	7	8	0	0	0
3	0	0	21	2		0	0	0	1	2500	0	0	37	0	6	8	0	0	1
4	0	0	18	1		0	0	0	1	2500	0	0	37	0	7	8	0	0	0
7	0	0	24	2		0	0	0	1	2500	0	0	37	0	5	7	0	0	1
10	0	0	20	1		0	0	0	1	2500	0	0	37	0	6	7	0	0	1
10	0	0	25	1		0	0	0	0	2500	0	0	37	0	7	8	0	0	0
10	0	0	20	2		0	0	0	0	2500	0	0	37	0	6	7	0	0	1
11	0	0	23	1		0	0	0	1	2500	0	0	37	0	7	8	0	0	0
11	0	0	20	1		0	0	0	1	2500	0	0	37	0	5	7	0	0	1
11	0	0	23	2		0	0	0	0	2500	0	0	37	0	7	8	0	0	0
1	0	0	30	3		0	0	0	0	2600	0	0	38	0	6	7	0	0	1
11	0	0	18	1		0	0	0	1	2600	0	0	38	0	5	8	0	0	1
1	0	0	16	1		0	0	0	1	2700	0	0	38	0	7	8	0	0	0
1	0	0	24	2		1	0	1	0	2700	0	0	38	0	7	8	0	0	0
3	0	0	32	2		0	0	0	1	2700	0	0	38	0	6	8	0	0	1
4	0	0	20	1		0	0	0	1	2700	0	0	38	0	7	8	0	0	0
7	0	0	22	1		0	0	0	0	2700	0	0	38	0	7	8	0	0	0
7	0	0	20	1		0	0	0	0	2700	0	0	38	0	6	7	0	0	1
10	0	0	23	1		0	0	0	0	2700	0	0	38	0	6	8	0	0	1
1	0	0	21	2		0	0	0	0	2750	0	0	39	0	7	8	0	0	0
8	0	0	16	1		0	0	0	0	2750	0	0	39	0	7	8	0	0	0
10	0	0	24	2		0	0	0	0	2750	0	0	39	0	7	8	0	0	0
10	0	0	16	1		0	0	0	1	2750	0	0	39	0	6	7	0	0	1
1	0	0	20	2		0	0	0	0	2800	0	0	39	0	7	8	0	0	0
4	0	0	23	2		0	0	0	0	2800	0	0	39	0	7	8	0	0	0
7	0	0	25	2		0	0	0	0	2800	0	0	39	0	6	8	0	0	1
11	0	0	26	1		0	0	0	0	2800	0	0	39	0	7	8	0	0	0
1	0	0	25	3		0	0	0	1	2850	0	0	33	1	6	7	0	0	1
8	0	0	29	1		0	0	0	1	2850	0	0	33	1	7	8	0	0	0
1	0	0	18	1		0	0	0	0	2900	0	0	34	1	7	8	0	0	0
1	0	0	25	1		1	0	1	1	2900	0	0	34	1	6	7	0	0	1
1	0	0	27	2		0	0	0	0	3000	0	0	41	0	6	7	0	0	1
1	0	0	26	3		0	0	0	0	3000	0	0	41	0	6	7	0	0	1
1	0	0	20	2		0	0	0	0	3000	0	0	41	0	7	8	0	0	0
1	0	0	26	2		0	0	0	1	3000	0	0	41	0	6	7	0	0	1
2	0	0	23	2		0	0	0	1	3000	0	0	41	0	7	8	0	0	0
2	0	0	23	2		0	0	0	1	3000	0	0	41	0	7	8	0	0	0
4	0	0	17	1		0	0	0	1	3000	0	0	41	0	7	8	0	0	0
4	0	0	26	1		0	0	0	0	3000	0	0	41	0	7	8	0	0	0
7	0	0	30	2		0	1	1	0	3000	0	0	41	0	7	8	0	0	0
7	0	0	20	1		0	0	0	0	3000	0	0	41	0	7	8	0	0	0
8	0	0	20	1		0	0	0	0	3000	0	0	41	0	7	8	0	0	0
8	0	0	22	2		0	0	0	0	3000	0	0	41	0	7	8	0	0	0
10	0	0	23	2		0	0	0	0	3000	0	0	41	0	7	8	0	0	0
10	0	0	22	1		0	0	0	0	3000	0	0	41	0	7	8	0	0	0
10	0	0	26	1		0	0	0	1	3000	0	0	41	0	8	9	0	0	0
10	0	0	22	1		0	0	0	0	3000	0	0	41	0	6	7	0	0	1
1	0	0	17	1		0	0	0	1	3200	0	0	42	0	7	8	0	0	0
1	0	0	25	3		0	0	0	0	3200	0	0	42	0	7	8	0	0	0
1	0	0	22	2		0	0	0	0	3200	0	0	42	0	7	8	0	0	0
1	0	0	21	2		1	0	1	1	3200	0	0	42	0	5	6	0	0	1
4	0	0	26	2		0	0	0	1	3200	0	0	42	0	7	8	0	0	0
8	0	0	25	1		0	0	0	1	3200	0	0	42	0	7	8	0	0	0
1	0	0	28	3		0	0	0	1	3250	0	0	24	1	7	8	0	0	0
10	0	0	23	2		0	0	0	1	3250	0	0	24	1	7	8	0	0	0
1	0	0	29	2		1	0	1	0	3300	0	0	24	1	7	8	0	0	0
1	0	0	22	2		1	0	1	0	3300	0	0	24	1	6	7	0	0	1
7	0	0	28	2		0	0	0	0	3300	0	0	24	1	7	8	0	0	0
1	0	0	23	2		1	0	1	1	3400	0	0	43	0	6	7	0	0	1
4	0	0	20	1		0	0	0	1	3500	0	0	43	0	7	8	0	0	0
4	0	0	20	3		0	0	0	0	3500	0	0	43	0	7	8	0	0	0
4	0	0	28	3		1	0	1	1	3500	0	0	43	0	7	8	0	0	0
4	0	0	26	1		0	0	0	1	3500	0	0	43	0	7	8	0	0	0
4	0	0	28	2		0	0	0	0	3500	0	0	43	0	7	8	0	0	0
6	0	0	22	1		0	0	0	1	3500	0	0	43	0	7	8	0	0	0
7	0	0	30	2		1	0	1	1	3500	0	0	43	0	8	9	0	0	0
7	0	0	26	1		1	0	1	1	3500	0	0	43	0	7	8	0	0	0
8	0	0	17	1		0	0	0	0	3500	0	0	43	0	8	9	0	0	0
10	0	0	23	2		0	0	0	0	3500	0	0	43	0	7	8	0	0	0
10	0	0	26	3		0	0	0	1	3500	0	0	43	0	7	9	0	0	0
10	0	0	20	1		0	0	0	0	3500	0	0	43	0	7	8	0	0	0
10	0	0	22	2		0	0	0	1	3500	0	0	43	0	7	8	0	0	0
10	0	0	24	1		0	0	0	0	3500	0	0	43	0	8	9	0	0	0
7	0	0	25	2		0	0	0	0	3600	0	0	44	0	7	8	0	0	0
4	0	0	22	2		0	0	0	0	3750	0	0	44	0	7	8	0	0	0
2	0	0	16	1		1	0	1	0	3900	0	0	44	0	6	8	0	0	1
2	0	0	25	2		0	0	0	0	3900	0	0	44	0	7	8	0	0	0
5	0	0	24	2		0	0	0	0	425			24	1	7	8	0	0	0
5	0	0	20	1		0	0	0	1	425			24	1	7	8	0	0	0
5	0	0	30	3		0	0	0	1	425			24	1	7	8	0	0	0
12	0	0	20	1		0	0	0	1	425			24	1	7	8	0	0	0
5	0	0	21	1		1	0	1	0	610	1	1	22	1	7	8	0	0	0
5	0	0	23	2		0	0	0	1	734	1	1	22	1	7	8	0	0	0
12	0	0	26	2		0	0	0	0	734	1	1	22	1	7	8	0	0	0
5	0	0	30	1		0	0	0	0	750	1	1	22	1	7	8	0	0	0
5	0	0	20	1		0	0	0	0	800	1	1	22	1	7	8	0	0	0
5	0	0	20	1		0	0	0	0	806	1	1	22	1	7	8	0	0	0
5	0	0	28	1		0	0	0	0	840	1	1	22	1	0	0	0	0	1
12	0	0	22	1		0	0	0	1	840	1	1	26	1	7	8	0	0	0
5	0	0	24	2		0	0	0	0	845	1	1	22	1	7	8	0	0	0
5	0	0	22	1		1	0	1	1	900	1	1	22	1	7	8	0	0	0
5	0	0	27	2		0	0	0	1	1000	1	1	22	1	7	8	0	0	0
5	0	0	24	1		0	0	0	0	1035	1	1	22	1	7	8	0	0	0
5	0	0	24	1		0	0	0	1	1040	1	1	22	1	7	8	0	0	0
2	0	0	21	1		0	0	0	1	1200	1	1	31	1	0	0	0	0	1
1	0	0	28	2		0	0	0	0	2000	1	0	33	1	6	7	0	0	1
7	0	0	22	2		0	0	0	0	2000	1	0	33	1	7	8	0	0	0
7	0	0	20	1		0	0	0	0	2000	1	0	33	1	7	8	0	0	0
7	0	0	30	3		0	0	0	0	2000	1	0	33	1	6	8	0	0	1
7	0	0	32	3		0	0	0	1	2000	1	0	33	1	7	8	0	0	0
2	0	0	25	3		0	0	0	1	2200	1	0	34	1	7	8	0	0	0
1	0	0	26	3		0	0	0	0	2300	1	0	35	1	7	8	0	0	0
4	0	0	18	1		0	0	0	1	2300	1	0	35	1	7	8	0	0	0
11	0	0	18	1		0	0	0	0	2400	1	0	36	1	5	6	0	0	1
1	0	0	20	2		0	0	0	1	2500	0	0	37	0	7	8	0	0	0
4	1	1	28	3		0	0	0	1	2500	0	0	37	0	7	8	0	1	0
6	0	0	22	1		0	0	0	1	2500	0	0	37	0	7	8	0	0	0
7	0	0	23	1		0	0	0	0	2500	0	0	37	0	6	7	0	0	1
7	0	0	28	2		0	0	0	0	2500	0	0	37	0	7	8	0	0	0
7	0	0	18	1		0	0	0	0	2500	0	0	37	0	5	8	0	0	1
10	0	0	21	1		0	0	0	1	2500	0	0	37	0	7	8	0	0	0
11	0	0	17	1		0	0	0	0	2500	0	0	37	0	7	8	0	0	0
1	0	0	17	1		0	0	0	0	2600	0	0	38	0	6	7	0	0	1
2	0	0	25	1		0	0	0	0	2600	0	0	38	0	6	8	0	0	1
7	0	0	25	1		0	0	0	0	2600	0	0	38	0	5	6	0	0	1
11	0	0	20	1		0	0	0	0	2600	0	0	38	0	6	8	0	0	1
4	0	0	23	2		0	0	0	1	2700	0	0	38	0	7	8	0	0	0
4	0	0	26	1		1	0	1	1	2700	0	0	38	0	5	6	0	0	1
1	0	0	24	2		0	0	0	1	2750	0	0	39	0	8	9	0	0	0
4	0	0	26	1		0	0	0	1	2750	0	0	39	0	7	8	0	0	0
10	0	0	25	2		0	0	0	1	2750	0	0	39	0	8	9	0	0	0
1	0	0	32	3		0	0	0	0	2800	0	0	39	0	6	7	0	0	1
4	0	0	26	2		0	0	0	1	2800	0	0	39	0	7	8	0	0	0
6	0	0	22	2		0	0	0	0	2800	0	0	39	0	8	9	0	0	0
6	0	0	24	1		0	0	0	1	2800	0	0	39	0	7	9	0	0	0
11	0	0	21	1		1	0	1	1	2830	0	0	33	1	6	8	0	0	1
2	0	0	20	1		0	0	0	1	2900	0	0	34	1	6	7	0	0	1
2	0	0	26	1		0	0	0	1	2900	0	0	34	1	6	7	0	0	1
4	0	0	23	1		1	0	1	1	2900	0	0	34	1	6	7	0	0	1
5	0	0	32	2		0	0	0	0	2900	0	0	34	1	7	8	0	0	0
1	0	0	32	3		0	0	0	0	3000	0	0	41	0	7	8	0	0	0
1	0	0	23	2		1	0	1	1	3000	0	0	41	0	6	7	0	0	1
1	0	0	22	2		1	0	1	1	3000	0	0	41	0	6	7	0	0	1
1	0	0	23	2		1	0	1	0	3000	0	0	41	0	6	8	0	0	1
1	0	0	32	2		0	1	1	0	3000	0	0	41	0	7	9	0	0	0
2	0	0	23	2		0	0	0	0	3000	0	0	41	0	7	8	0	0	0
4	0	0	28	1		0	0	0	0	3000	0	0	41	0	7	8	0	0	0
4	0	0	32	2		0	0	0	1	3000	0	0	41	0	7	8	0	0	0
4	0	0	21	2		0	0	0	1	3000	0	0	41	0	7	8	0	0	0
6	0	0	35	3		0	0	0	1	3000	0	0	41	0	7	8	0	0	0
10	0	0	22	2		0	0	0	0	3000	0	0	41	0	7	8	0	0	0
10	0	0	28	1		0	0	0	0	3000	0	0	41	0	8	9	0	0	0
10	0	0	22	3		0	0	0	0	3000	0	0	41	0	7	8	0	0	0
10	0	0	24	1		0	0	0	1	3000	0	0	41	0	6	7	0	0	1
10	0	0	27	1		0	0	0	0	3000	0	0	41	0	7	8	0	0	0
11	0	0	30	3		0	0	0	1	3000	0	0	41	0	7	8	0	0	0
11	0	0	28	2		0	0	0	1	3000	0	0	41	0	7	8	0	0	0
1	0	0	25	2		0	0	0	0	3100	0	0	36	1	7	8	0	0	0
2	0	0	24	1		0	0	0	0	3100	0	0	36	1	7	8	0	0	0
5	0	0	22	1		0	0	0	1	3100	0	0	36	1	7	8	0	0	0
6	0	0	24	3		0	0	0	1	3100	0	0	36	1	7	8	0	0	0
8	0	0	30	2		0	0	0	1	3100	0	0	36	1	8	9	0	0	0
1	0	0	17	1		0	0	0	1	3200	0	0	42	0	7	8	0	0	0
4	0	0	23	1		0	0	0	1	3200	0	0	42	0	7	8	0	0	0
4	0	0	28	3		0	0	0	0	3200	0	0	42	0	7	8	0	0	0
10	0	0	21	2		0	0	0	1	3200	0	0	42	0	7	8	0	0	0
4	0	0	26	2		0	0	0	0	3250	0	0	24	1	7	8	0	0	0
10	0	0	25	1		0	0	0	1	3250	0	0	24	1	6	8	0	0	1
10	0	0	21	1		0	0	0	0	3250	0	0	24	1	7	8	0	0	0
1	0	0	20	2		0	0	0	1	3300	0	0	24	1	6	7	0	0	1
4	0	0	18	1		0	0	0	1	3400	0	0	43	0	7	8	0	0	0
4	0	0	21	2		1	0	1	1	3400	0	0	43	0	7	8	0	0	0
7	0	0	25	3		0	0	0	0	3400	0	0	43	0	7	8	0	0	0
1	0	0	21	2		0	0	0	0	3500	0	0	43	0	7	8	0	0	0
4	0	0	21	1		1	0	1	0	3500	0	0	43	0	5	7	0	0	1
4	0	0	26	2		0	0	0	1	3500	0	0	43	0	7	8	0	0	0
4	0	0	24	1		0	0	0	1	3500	0	0	43	0	7	8	0	0	0
6	0	0	21	2		0	0	0	0	3500	0	0	43	0	7	8	0	0	0
8	0	0	28	3		0	0	0	0	3500	0	0	43	0	7	8	0	0	0
10	0	0	28	1		0	0	0	0	3500	0	0	43	0	7	8	0	0	0
10	0	0	20	1		0	0	0	1	3500	0	0	43	0	8	9	0	0	0
11	0	0	20	2		0	0	0	0	3500	0	0	43	0	7	8	0	0	0
2	0	0	21	2		0	0	0	0	3500	0	0	43	0	4	7	0	0	1
6	0	0	23	1		0	0	0	0	3600	0	0	44	0	8	9	0	0	0
2	0	0	24	3		0	0	0	1	3700	0	0	26	1	7	8	0	0	0
2	0	0	29	2		0	0	0	1	3700	0	0	26	1	6	8	0	0	1
8	0	0	23	1		0	0	0	0	3700	0	0	26	1	7	8	0	0	0
1	0	0	30	3		0	0	0	0	3750	0	0	44	0	7	8	0	0	0
11	0	0	26	3		0	0	0	0	3900	0	0	44	0	7	8	0	0	0
6	0	0	20	1		0	0	0	1	4000	0	0	28	1	7	8	0	0	0
2	0	0	26	2		0	0	0	0	4200	0	0	28	1	6	7	0	0	1
6	0	0	21	2		0	0	0	0	4250	0	0	28	1	7	8	0	0	0
5	0	0	18	1		0	0	0	0	425			24	1	8	9	0	0	0
5	0	0	20	1		0	0	0	0	650	1	1	22	1	7	8	0	0	0
5	0	0	21	1		0	0	0	0	660	1	1	22	1	7	8	0	0	0
5	0	0	20	2		0	0	0	1	700	1	1	22	1	8	9	0	0	0
5	0	0	20	1		0	0	0	1	734	1	1	22	1	6	8	0	0	1
5	0	0	30	2		0	0	0	1	750	1	1	22	1	7	8	0	0	0
12	0	0	21	1		0	0	0	1	750	1	1	22	1	7	8	0	0	0
5	0	0	30	2		0	1	1	0	800	1	1	22	1	8	9	0	0	0
5	0	0	35	3		0	0	0	0	806	1	1	22	1	7	8	0	0	0
12	0	0	26	2		0	0	0	1	840	1	1	28	1	7	8	0	0	0
10	0	0	25	1		0	0	0	1	1750	1	0	32	1	6	7	0	0	1
4	0	0	26	1		0	0	0	0	2000	1	0	33	1	7	8	0	0	0
4	0	0	26	1		0	0	0	0	2000	1	0	33	1	7	8	0	0	0
10	0	0	20	1		0	0	0	1	2000	1	0	33	1	7	8	0	0	0
11	0	0	22	1		1	0	1	0	2040	1	0	34	1	6	8	0	0	1
1	0	0	20	2		0	0	0	0	2100	1	0	34	1	7	8	0	0	0
1	0	0	22	2		0	0	0	0	2300	1	0	35	1	7	8	0	0	0
1	0	0	27	2		1	0	1	0	2300	1	0	35	1	6	7	0	0	1
4	0	0	18	1		0	0	0	0	2400	1	0	36	1	7	8	0	0	0
1	0	0	24	2		0	0	0	0	2500	0	0	37	0	6	8	0	0	1
1	0	0	21	2		0	0	0	1	2500	0	0	37	0	6	7	0	0	1
1	0	0	22	2		0	0	0	1	2500	0	0	37	0	7	8	0	0	0
2	0	0	22	2		0	0	0	0	2500	0	0	37	0	7	8	0	0	0
4	0	0	30	2		0	0	0	0	2500	0	0	37	0	7	8	0	0	0
7	0	0	23	2		1	0	1	1	2500	0	0	37	0	6	8	0	0	1
7	0	0	26	1		0	0	0	0	2500	0	0	37	0	6	7	0	0	1
7	0	0	33	2		1	0	1	0	2500	0	0	37	0	7	8	0	0	0
7	0	0	33	2		0	1	1	1	2500	0	0	37	0	8	9	0	0	0
7	0	0	34	3		0	0	0	1	2500	0	0	37	0	7	8	0	0	0
8	0	0	20	1		0	0	0	0	2500	0	0	37	0	7	8	0	0	0
10	0	0	22	1		0	0	0	1	2500	0	0	37	0	6	7	0	0	1
1	0	0	23	1		0	0	0	1	2600	0	0	38	0	7	8	0	0	0
2	0	0	16	1		0	0	0	1	2600	0	0	38	0	7	8	0	0	0
4	0	0	20	1		0	0	0	1	2600	0	0	38	0	7	8	0	0	0
4	0	0	20	1		1	0	1	0	2600	0	0	38	0	7	8	0	0	0
4	0	0	20	1		0	0	0	1	2600	0	0	38	0	7	8	0	0	0
8	0	0	24	1		0	0	0	0	2600	0	0	38	0	7	8	0	0	0
11	0	0	17	1		0	0	0	0	2600	0	0	38	0	6	7	0	0	1
1	0	0	28	1		1	0	1	1	2700	0	0	38	0	6	7	0	0	1
2	0	0	24	2		0	0	0	0	2700	0	0	38	0	4	6	0	0	1
4	0	0	28	3		0	0	0	1	2700	0	0	38	0	7	8	0	0	0
4	0	0	18	1		0	0	0	0	2700	0	0	38	0	7	8	0	0	0
4	0	0	28	3		0	0	0	1	2700	0	0	38	0	7	8	0	0	0
7	0	0	28	2		0	0	0	1	2700	0	0	38	0	7	8	0	0	0
7	0	0	22	2		0	0	0	0	2700	0	0	38	0	7	8	0	0	0
11	0	0	21	1		1	0	1	1	2745	0	0	39	0	7	8	0	0	0
1	0	0	25	2		0	0	0	0	2750	0	0	39	0	7	8	0	0	0
10	0	0	21	1		0	0	0	1	2750	0	0	39	0	6	8	0	0	1
11	0	0	23	2		1	0	1	0	2840	0	0	40	0	7	8	0	0	0
2	0	0	20	1		0	0	0	0	2900	0	0	34	1	6	8	0	0	1
5	0	0	17	1		0	0	0	1	2900	0	0	34	1	7	8	0	0	0
10	0	0	20	1		0	0	0	1	2900	0	0	34	1	7	8	0	0	0
10	0	0	18	1		0	0	0	1	2900	0	0	34	1	7	8	0	0	0
1	0	0	20	2		0	0	0	0	3000	0	0	41	0	5	6	0	0	1
1	0	0	20	2		0	0	0	0	3000	0	0	41	0	7	8	0	0	0
1	0	0	31	3		0	0	0	0	3000	0	0	41	0	7	8	0	0	0
1	0	0	25	2		0	0	0	1	3000	0	0	41	0	7	8	0	0	0
1	0	0	21	2		0	0	0	1	3000	0	0	41	0	7	8	0	0	0
1	0	0	22	2		0	0	0	0	3000	0	0	41	0	6	7	0	0	1
1	0	0	21	2		0	0	0	1	3000	0	0	41	0	7	8	0	0	0
1	0	0	21	2		0	0	0	0	3000	0	0	41	0	6	7	0	0	1
1	0	0	28	2		0	0	0	0	3000	0	0	41	0	6	8	0	0	1
1	0	0	26	2		1	0	1	1	3000	0	0	41	0	6	7	0	0	1
2	0	0	22	1		0	0	0	1	3000	0	0	41	0	7	8	0	0	0
2	0	0	20	2		0	0	0	0	3000	0	0	41	0	6	7	0	0	1
4	0	0	24	1		0	0	0	1	3000	0	0	41	0	7	8	0	0	0
4	0	0	18	1		1	0	1	0	3000	0	0	41	0	8	9	0	0	0
4	0	0	28	2		0	1	1	0	3000	0	0	41	0	7	8	0	0	0
4	0	0	38	1		1	0	1	1	3000	0	0	41	0	6	7	0	0	1
4	0	0	24	1		0	0	0	1	3000	0	0	41	0	7	8	0	0	0
6	0	0	21	1		0	0	0	1	3000	0	0	41	0	8	9	0	0	0
7	0	0	23	1		1	0	1	1	3000	0	0	41	0	7	8	0	0	0
7	0	0	24	2		1	0	1	1	3000	0	0	41	0	7	8	0	0	0
7	0	0	25	1		0	0	0	0	3000	0	0	41	0	7	8	0	0	0
8	0	0	18	1		1	0	1	1	3000	0	0	41	0	7	8	0	0	0
10	0	0	21	1		0	0	0	0	3000	0	0	41	0	7	8	0	0	0
10	0	0	22	3		0	0	0	1	3000	0	0	41	0	7	8	0	0	0
10	0	0	20	1		0	0	0	0	3000	0	0	41	0	7	8	0	0	0
10	0	0	24	1		0	0	0	1	3000	0	0	41	0	7	8	0	0	0
1	0	0	24	2		0	0	0	1	3100	0	0	36	1	7	8	0	0	0
1	0	0	22	2		1	0	1	1	3100	0	0	36	1	7	8	0	0	0
4	0	0	22	1		0	0	0	0	3100	0	0	36	1	7	8	0	0	0
4	0	0	22	1		0	0	0	0	3100	0	0	36	1	7	8	0	0	0
11	0	0	29	1		1	0	1	0	3100	0	0	36	1	7	8	0	0	0
1	0	0	42	3		1	0	1	0	3200	0	0	42	0	5	6	0	0	1
2	0	0	24	2		0	0	0	0	3200	0	0	42	0	5	7	0	0	1
10	0	0	36	2		0	0	0	0	3200	0	0	42	0	6	7	0	0	1
1	0	0	18	1		0	0	0	1	3250	0	0	24	1	6	7	0	0	1
1	0	0	21	2		0	0	0	0	3250	0	0	24	1	6	7	0	0	1
4	0	0	27	2		0	1	1	0	3250	0	0	24	1	8	9	0	0	0
10	0	0	27	2		0	0	0	0	3250	0	0	24	1	7	8	0	0	0
1	0	0	22	2		0	0	0	1	3300	0	0	24	1	7	8	0	0	0
1	0	0	23	2		1	0	1	1	3300	0	0	24	1	7	8	0	0	0
2	0	0	27	2		1	0	1	0	3300	0	0	24	1	7	8	0	0	0
4	0	0	24	1		0	0	0	0	3300	0	0	24	1	7	8	0	0	0
4	0	0	25	2		0	0	0	0	3300	0	0	24	1	7	8	0	0	0
7	0	0	28	2		0	0	0	0	3300	0	0	24	1	7	8	0	0	0
1	0	0	34	2		1	0	1	0	3400	0	0	43	0	7	8	0	0	0
2	0	0	18	1		0	0	0	1	3400	0	0	43	0	7	8	0	0	0
2	0	0	28	2		0	0	0	0	3400	0	0	43	0	7	8	0	0	0
4	0	0	22	1		0	0	0	0	3400	0	0	43	0	7	8	0	0	0
4	0	0	22	1		0	0	0	0	3400	0	0	43	0	7	8	0	0	0
6	0	0	23	1		0	0	0	0	3400	0	0	43	0	7	9	0	0	0
11	0	0	25	3		0	0	0	0	3400	0	0	43	0	7	8	0	0	0
1	0	0	23	2		0	0	0	0	3500	0	0	43	0	7	8	0	0	0
1	0	0	24	2		0	0	0	0	3500	0	0	43	0	7	8	0	0	0
1	0	0	27	2		0	0	0	1	3500	0	0	43	0	7	8	0	0	0
1	0	0	32	2		1	0	1	0	3500	0	0	43	0	6	7	0	0	1
2	0	0	25	2		0	1	1	1	3500	0	0	43	0	7	8	0	0	0
2	0	0	17	1		0	0	0	1	3500	0	0	43	0	7	8	0	0	0
4	0	0	28	2		0	0	0	0	3500	0	0	43	0	7	8	0	0	0
4	0	0	25	1		0	0	0	1	3500	0	0	43	0	7	8	0	0	0
4	0	0	22	1		0	0	0	0	3500	0	0	43	0	7	8	0	0	0
4	0	0	20	1		0	1	1	1	3500	0	0	43	0	7	8	0	0	0
4	0	0	25	1		0	0	0	1	3500	0	0	43	0	7	8	0	0	0
4	0	0	22	1		0	0	0	0	3500	0	0	43	0	7	8	0	0	0
4	0	0	28	2		0	0	0	0	3500	0	0	43	0	7	8	0	0	0
6	0	0	28	3		0	0	0	1	3500	0	0	43	0	7	8	0	0	0
7	0	0	22	3		0	0	0	1	3500	0	0	43	0	5	7	0	0	1
7	0	0	25	3		0	0	0	0	3500	0	0	43	0	4	7	0	0	1
10	0	0	25	2		0	0	0	1	3500	0	0	43	0	7	8	0	0	0
10	0	0	22	1		0	0	0	0	3500	0	0	43	0	6	7	0	0	1
10	0	0	25	2		0	0	0	0	3500	0	0	43	0	7	8	0	0	0
4	0	0	20	1		0	1	1	0	3600	0	0	44	0	6	7	0	0	1
1	0	0	29	2		1	0	1	0	3700	0	0	26	1	7	9	0	0	0
4	0	0	23	2		0	0	0	0	3700	0	0	26	1	7	8	0	0	0
4	0	0	23	1		0	0	0	1	3700	0	0	26	1	7	8	0	0	0
4	0	0	23	2		0	0	0	0	3700	0	0	26	1	7	8	0	0	0
4	0	0	23	1		0	0	0	1	3700	0	0	26	1	7	8	0	0	0
10	0	0	22	2		0	0	0	0	3750	0	0	44	0	6	8	0	0	1
10	0	0	25	2		0	0	0	0	4000	0	0	28	1	8	9	0	0	0
10	0	0	25	2		0	0	0	0	4000	0	0	28	1	6	9	0	0	1
1	0	0	33	2		0	0	0	1	400			25	1	0	0	0	0	1
4	0	0	26	1		0	0	0	0	400			25	1	7	8	0	0	0
4	0	0	26	1		0	0	0	0	400			25	1	7	8	0	0	0
5	0	0	27	3		0	0	0	0	425			24	1	7	8	0	0	0
5	0	0	20	1		0	0	0	0	450			22	1	7	8	0	0	0
5	0	0	35	3		0	0	0	0	500	1	1	22	1	7	8	0	0	0
5	0	0	26	2		0	0	0	1	500	1	1	22	1	7	8	0	0	0
5	0	0	20	1		0	0	0	0	550	1	1	22	1	7	8	0	0	0
5	0	0	25	1		0	0	0	1	600	1	1	22	1	7	8	0	0	0
5	0	0	25	2		0	0	0	0	610	1	1	22	1	7	8	0	0	0
5	0	0	28	2		0	0	0	1	650	1	1	22	1	7	8	0	0	0
5	0	0	27	2		0	0	0	1	800	1	1	22	1	7	8	0	0	0
12	0	0	23	2		0	0	0	1	800	1	1	22	1	7	8	0	0	0
5	0	0	22	1		0	0	0	0	806	1	1	22	1	7	8	0	0	0
12	0	0	20	1		0	0	0	0	806	1	1	22	1	7	8	0	0	0
5	1	1	30	3		0	0	0	1	840	1	1	22	1	0	0	0	0	1
5	0	0	23	3		0	0	0	0	840	1	1	22	1	7	9	0	0	0
12	0	0	17	1		0	0	0	0	840	1	1	28	1	7	8	0	0	0
5	0	0	21	1		0	0	0	1	845	1	1	22	1	7	8	0	0	0
5	0	0	27	3		0	0	0	0	900	1	1	22	1	7	8	0	0	0
5	0	0	24	1		0	0	0	1	1000	1	1	22	1	7	8	0	0	0
5	0	0	18	1		0	0	0	0	1035	1	1	22	1	8	9	0	0	0
5	0	0	24	1		1	0	1	1	1040	1	1	22	1	7	8	0	0	0
4	0	0	25	1		1	0	1	1	1600	1	0	31	1	7	8	0	0	0
11	0	0	30	2		1	0	1	1	1720	1	0	32	1	3	4	0	0	1
10	0	0	22	1		0	0	0	1	1750	1	0	32	1	7	8	0	0	0
4	0	0	31	1		0	0	0	0	2000	1	0	33	1	6	7	0	0	1
4	0	0	22	1		0	1	1	1	2000	1	0	33	1	7	8	0	0	0
7	1	1	20	2		0	0	0	1	2000	1	0	33	1	0	0	0	1	1
11	0	0	18	1		0	0	0	1	2000	1	0	33	1	6	8	0	0	1
4	0	0	20	1		1	0	1	1	2100	1	0	34	1	7	8	0	0	0
2	0	0	18	1		0	0	0	1	2400	1	0	36	1	3	3	0	0	1
2	0	0	21	1		0	0	0	1	2400	1	0	36	1	7	8	0	0	0
4	0	0	28	1		1	0	1	1	2400	1	0	36	1	8	9	0	0	0
11	0	0	25	2		0	0	0	1	2400	1	0	36	1	7	8	0	0	0
11	0	0	23	1		0	0	0	1	2400	1	0	36	1	7	8	0	0	0
1	0	0	25	2		0	0	0	1	2500	0	0	37	0	6	7	0	0	1
1	0	0	16	1		0	0	0	1	2500	0	0	37	0	6	7	0	0	1
1	0	0	20	2		0	0	0	0	2500	0	0	37	0	7	8	0	0	0
4	0	0	28	2		0	0	0	1	2500	0	0	37	0	7	8	0	0	0
7	0	0	18	1		1	0	1	1	2500	0	0	37	0	6	8	0	0	1
7	0	0	20	2		0	0	0	1	2500	0	0	37	0	7	8	0	0	0
7	0	0	22	2		0	0	0	0	2500	0	0	37	0	7	9	0	0	0
7	0	0	25	3		0	0	0	0	2500	0	0	37	0	6	7	0	0	1
7	0	0	25	2		0	1	1	0	2500	0	0	37	0	6	7	0	0	1
11	0	0	21	1		0	0	0	1	2500	0	0	37	0	8	9	0	0	0
4	0	0	25	2		0	0	0	0	2600	0	0	38	0	3	3	0	0	1
[truncated: 87,015 more rows]
